# Supplementary material for: Dichlorido(2,9-dimethyl-1,10-phenanthroline-κ2 N,N′)copper(II)
Source: Acta Crystallogr Sect E Struct Rep Online. 2009 Sep 5;65(Pt 10):m1156. doi: 10.1107/S1600536809034187 (PMC2970365; doi:10.1107/S1600536809034187)
Supplement: Supplementary file 1 [file e-65-m1156-sup1.cif]

##############################################################################
###                                                                        ###
###        Electronic paper (Acta Crystallographica Section E)             ###
###                                                                        ###
##############################################################################
#                                                                            #
# This CIF contains the data in a paper accepted for publication in Acta     #
# Crystallographica Section E. It conforms to the requirements of Notes      #
# for Authors for Section E, and has been peer reviewed under the auspices   #
# of the IUCr Commission on Journals.                                        #
#                                                                            #
# Full details of the Crystallographic Information File format               #
# are given in the paper "The Crystallographic Information File (CIF):       #
# a New Standard Archive File for Crystallography" by S. R. Hall, F. H.      #
# Allen and I. D. Brown [Acta Cryst. (1991), A47, 655-685].                  #
#                                                                            #
# The current version of the core CIF dictionary is obtainable from          #
# ftp://ftp.iucr.org/pub/cif_core.dic. The current version number is 2.4.    #
#                                                                            #
# Software is freely available for graphical display of the structure(s) in  #
# this CIF.  For information consult the CIF home page http://www.iucr.org/  #
# cif/home.html                                                              #
#                                                                            #
# This file may be used for bona fide research purposes within the           #
# scientific community so long as proper attribution is given to the journal # 
# article from which it was obtained.                                        #
#                                                                            #
##############################################################################
                                             
data_global
_audit_creation_method     SHELXL-97
_journal_date_recd_electronic     2009-08-13
_journal_date_accepted     2009-08-26
_journal_name_full     'Acta Crystallographica, Section E'
_journal_year     2009
_journal_volume     65
_journal_issue     10
_journal_page_first     m1156
_journal_page_last     m1156
_journal_paper_category     QM
_journal_coeditor_code     AT2860
_publ_contact_author_name     'Bingshan Wang'
_publ_contact_author_address
;
Department of Bio-Chemistry, Jingdezhen Comprehesive College,
Jingdezhen, Jiangxi, 333000, People's Republic of China
;
_publ_contact_author_email     bingshanwang09@126.com
_publ_contact_author_fax     +86-798-8383427
_publ_contact_author_phone     +86-798-8383427
_publ_section_title
;
Dichlorido(2,9-dimethyl-1,10-phenanthroline-\k^2^<i>N</i>,<i>N</i>')copper(II)
;
loop_
    _publ_author_name
    _publ_author_address
    'B. S. Wang'
;
Department of Biochemistry
Jingdezhen Comprehesive College
Jingdezhen
Jiangxi 333000
People's Republic of China
;
    'H. Zhong'
;
The Key Laboratory of Coordination Chemistry of Jiangxi Province
Jian 343009
People's Republic of China
;
_chemical_name_systematic
;
Dichlorido(2,9-dimethyl-1,10-phenanthroline-\k^2^<i>N</i>,<i>N</i>')copper(II)
;
_chemical_name_common     ?
_chemical_formula_moiety     'C14 H12 Cl2 Cu N2'
_chemical_formula_sum     'C14 H12 Cl2 Cu N2'
_chemical_formula_iupac     '[Cu Cl2 (C14 H12 N2)]'
_chemical_formula_weight     342.70
_chemical_melting_point     ?
_symmetry_cell_setting     orthorhombic
_symmetry_space_group_name_H-M     'P n m a'
_symmetry_space_group_name_Hall     '-P 2ac 2n'
loop_
    _symmetry_equiv_pos_as_xyz
    'x, y, z'
    '-x+1/2, -y, z+1/2'
    '-x, y+1/2, -z'
    'x+1/2, -y+1/2, -z+1/2'
    '-x, -y, -z'
    'x-1/2, y, -z-1/2'
    'x, -y-1/2, z'
    '-x-1/2, y-1/2, z-1/2'
_cell_length_a     11.239(2)
_cell_length_b     7.4651(18)
_cell_length_c     17.663(5)
_cell_angle_alpha     90.00
_cell_angle_beta     90.00
_cell_angle_gamma     90.00
_cell_volume     1481.9(6)
_cell_formula_units_Z     4
_cell_measurement_reflns_used     5426
_cell_measurement_theta_min     2.306
_cell_measurement_theta_max     27.978
_cell_measurement_temperature     273(2)
_exptl_crystal_description     plane
_exptl_crystal_colour     blue
_exptl_crystal_size_max     0.30
_exptl_crystal_size_mid     0.28
_exptl_crystal_size_min     0.21
_exptl_crystal_density_diffrn     1.536
_exptl_crystal_density_meas     ?
_exptl_crystal_density_method     'not measured'
_exptl_crystal_F_000     692
_exptl_absorpt_coefficient_mu     1.820
_exptl_absorpt_correction_type     multi-scan
_exptl_absorpt_process_details     '(SADABS; Bruker, 2000)'
_exptl_absorpt_correction_T_min     0.6112
_exptl_absorpt_correction_T_max     0.7011
_exptl_special_details
;
;
_diffrn_ambient_temperature     273(2)
_diffrn_radiation_type     MoK\a
_diffrn_radiation_wavelength     0.71073
_diffrn_radiation_source     'fine-focus sealed tube'
_diffrn_radiation_monochromator     graphite
_diffrn_measurement_device_type     'Bruker APEXII area-detector'
_diffrn_measurement_method     '\f and \w'
_diffrn_detector_area_resol_mean     ?
_diffrn_reflns_number     10738
_diffrn_reflns_av_R_equivalents     0.0225
_diffrn_reflns_av_sigmaI/netI     0.0161
_diffrn_reflns_theta_min     2.15
_diffrn_reflns_theta_max     28.27
_diffrn_reflns_theta_full     28.27
_diffrn_measured_fraction_theta_max     0.991
_diffrn_measured_fraction_theta_full     0.991
_diffrn_reflns_limit_h_min     -14
_diffrn_reflns_limit_h_max     14
_diffrn_reflns_limit_k_min     -9
_diffrn_reflns_limit_k_max     9
_diffrn_reflns_limit_l_min     -23
_diffrn_reflns_limit_l_max     23
_diffrn_standards_number     0
_diffrn_standards_interval_count     ?
_diffrn_standards_interval_time     ?
_diffrn_standards_decay_%     ?
_refine_special_details
;
Refinement of <i>F</i>^2^ against ALL reflections. The weighted <i>R</i>-factor
<i>wR</i> and goodness of fit <i>S</i> are based on <i>F</i>^2^, conventional
<i>R</i>-factors <i>R</i> are based on <i>F</i>, with <i>F</i> set to zero for
negative <i>F</i>^2^. The threshold expression of <i>F</i>^2^ >
\s(<i>F</i>^2^) is used only for calculating <i>R</i>-factors(gt) <i>etc</i>.
and is not relevant to the choice of reflections for refinement.
<i>R</i>-factors based on <i>F</i>^2^ are statistically about twice as large
as those based on <i>F</i>, and <i>R</i>- factors based on ALL data will be
even larger.
;
_reflns_number_total     1951
_reflns_number_gt     1601
_reflns_threshold_expression     I>2\s(I)
_refine_ls_structure_factor_coef     Fsqd
_refine_ls_matrix_type     full
_refine_ls_R_factor_all     0.0339
_refine_ls_R_factor_gt     0.0264
_refine_ls_wR_factor_gt     0.0794
_refine_ls_wR_factor_ref     0.0827
_refine_ls_goodness_of_fit_ref     1.002
_refine_ls_restrained_S_all     1.002
_refine_ls_number_reflns     1951
_refine_ls_number_parameters     114
_refine_ls_number_restraints     0
_refine_ls_hydrogen_treatment     constr
_refine_ls_weighting_scheme     calc
_refine_ls_weighting_details
         'calc w=1/[\s^2^(Fo^2^)+(0.0553P)^2^+0.1694P] where P=(Fo^2^+2Fc^2^)/3'
_atom_sites_solution_hydrogens     geom
_atom_sites_solution_primary     direct
_atom_sites_solution_secondary     difmap
_refine_ls_shift/su_max     0.001
_refine_ls_shift/su_mean     0.000
_refine_diff_density_max     0.411
_refine_diff_density_min     -0.291
_refine_ls_extinction_method     none
_refine_ls_extinction_coef     ?
loop_
    _atom_type_symbol
    _atom_type_description
    _atom_type_scat_dispersion_real
    _atom_type_scat_dispersion_imag
    _atom_type_scat_source
    'C' 'C' 0.0033 0.0016
                         'International Tables Vol C Tables 4.2.6.8 and 6.1.1.4'
    'H' 'H' 0.0000 0.0000
                         'International Tables Vol C Tables 4.2.6.8 and 6.1.1.4'
    'N' 'N' 0.0061 0.0033
                         'International Tables Vol C Tables 4.2.6.8 and 6.1.1.4'
    'Cu' 'Cu' 0.3201 1.2651
                         'International Tables Vol C Tables 4.2.6.8 and 6.1.1.4'
    'Cl' 'Cl' 0.1484 0.1585
                         'International Tables Vol C Tables 4.2.6.8 and 6.1.1.4'
_computing_data_collection     'APEX2 (Bruker, 2000)'
_computing_cell_refinement     'SAINT (Bruker, 2000)'
_computing_data_reduction     'SAINT (Bruker, 2000)'
_computing_structure_solution     'SHELXTL (Sheldrick, 2008)'
_computing_structure_refinement     'SHELXTL (Sheldrick, 2008)'
_computing_molecular_graphics     'SHELXTL (Sheldrick, 2008)'
_computing_publication_material     'SHELXTL (Sheldrick, 2008)'
loop_
    _atom_site_type_symbol
    _atom_site_label
    _atom_site_fract_x
    _atom_site_fract_y
    _atom_site_fract_z
    _atom_site_U_iso_or_equiv
    _atom_site_adp_type
    _atom_site_calc_flag
    _atom_site_refinement_flags
    _atom_site_occupancy
    _atom_site_disorder_assembly
    _atom_site_disorder_group
    Cu Cu1 0.76127(2) 0.7500 0.610028(14) 0.04178(12) Uani d S 1 . .
    N N1 0.79467(16) 0.7500 0.49476(10) 0.0418(4) Uani d S 1 . .
    N N2 0.58758(17) 0.7500 0.57229(11) 0.0445(4) Uani d S 1 . .
    C C1 1.0098(2) 0.7500 0.50503(18) 0.0684(8) Uani d S 1 . .
    H H1A 1.0316 0.8711 0.5170 0.103 Uiso calc PR 0.50 . .
    H H1B 1.0728 0.6946 0.4767 0.103 Uiso calc PR 0.50 . .
    H H1C 0.9967 0.6843 0.5510 0.103 Uiso calc PR 0.50 . .
    C C13 0.6920(2) 0.7500 0.45450(12) 0.0406(5) Uani d S 1 . .
    C C11 0.4872(3) 0.7500 0.61234(14) 0.0558(6) Uani d S 1 . .
    C C2 0.8982(2) 0.7500 0.45874(15) 0.0517(6) Uani d S 1 . .
    C C12 0.58155(19) 0.7500 0.49535(12) 0.0403(5) Uani d S 1 . .
    C C14 0.4987(3) 0.7500 0.69623(17) 0.0803(10) Uani d S 1 . .
    H H14A 0.5697 0.8130 0.7105 0.120 Uiso calc PR 0.50 . .
    H H14B 0.5030 0.6288 0.7142 0.120 Uiso calc PR 0.50 . .
    H H14C 0.4307 0.8082 0.7182 0.120 Uiso calc PR 0.50 . .
    C C10 0.3763(2) 0.7500 0.5751(2) 0.0711(8) Uani d S 1 . .
    H H10 0.3067 0.7500 0.6035 0.085 Uiso calc SR 1 . .
    C C8 0.4741(2) 0.7500 0.45551(15) 0.0500(6) Uani d S 1 . .
    C C7 0.4757(3) 0.7500 0.37518(16) 0.0624(7) Uani d S 1 . .
    H H7 0.4041 0.7500 0.3487 0.075 Uiso calc SR 1 . .
    C C5 0.6901(2) 0.7500 0.37527(13) 0.0502(6) Uani d S 1 . .
    C C6 0.5787(3) 0.7500 0.33689(15) 0.0610(7) Uani d S 1 . .
    H H6 0.5774 0.7500 0.2842 0.073 Uiso calc SR 1 . .
    C C9 0.3695(2) 0.7500 0.49900(19) 0.0664(8) Uani d S 1 . .
    H H9 0.2957 0.7500 0.4753 0.080 Uiso calc SR 1 . .
    C C3 0.9025(3) 0.7500 0.37937(16) 0.0676(8) Uani d S 1 . .
    H H3 0.9756 0.7500 0.3547 0.081 Uiso calc SR 1 . .
    C C4 0.8005(3) 0.7500 0.33845(16) 0.0687(8) Uani d S 1 . .
    H H4 0.8038 0.7500 0.2858 0.082 Uiso calc SR 1 . .
    Cl Cl1 0.81305(5) 1.00503(6) 0.66249(3) 0.06566(17) Uani d . 1 . .
loop_
    _atom_site_aniso_label
    _atom_site_aniso_U_11
    _atom_site_aniso_U_22
    _atom_site_aniso_U_33
    _atom_site_aniso_U_12
    _atom_site_aniso_U_13
    _atom_site_aniso_U_23
    Cu1 0.04754(18) 0.0423(2) 0.03548(17) 0.000 -0.00528(11) 0.000
    N1 0.0374(9) 0.0471(11) 0.0408(10) 0.000 0.0006(8) 0.000
    N2 0.0450(10) 0.0441(11) 0.0446(10) 0.000 0.0081(8) 0.000
    C1 0.0403(13) 0.082(2) 0.083(2) 0.000 -0.0043(13) 0.000
    C13 0.0403(11) 0.0429(13) 0.0387(10) 0.000 0.0002(9) 0.000
    C11 0.0560(14) 0.0532(16) 0.0581(15) 0.000 0.0192(12) 0.000
    C2 0.0404(11) 0.0570(16) 0.0576(14) 0.000 0.0053(10) 0.000
    C12 0.0393(11) 0.0395(12) 0.0421(11) 0.000 0.0014(9) 0.000
    C14 0.094(2) 0.090(2) 0.0565(16) 0.000 0.0325(17) 0.000
    C10 0.0436(14) 0.078(2) 0.092(2) 0.000 0.0226(15) 0.000
    C8 0.0412(12) 0.0492(14) 0.0596(14) 0.000 -0.0044(10) 0.000
    C7 0.0556(15) 0.0730(19) 0.0586(15) 0.000 -0.0195(12) 0.000
    C5 0.0559(14) 0.0558(16) 0.0388(11) 0.000 0.0009(10) 0.000
    C6 0.0660(17) 0.0736(19) 0.0434(13) 0.000 -0.0118(12) 0.000
    C9 0.0372(12) 0.078(2) 0.084(2) 0.000 0.0030(12) 0.000
    C3 0.0508(15) 0.096(2) 0.0560(16) 0.000 0.0176(12) 0.000
    C4 0.0656(17) 0.095(3) 0.0449(14) 0.000 0.0135(13) 0.000
    Cl1 0.0766(3) 0.0502(3) 0.0702(3) -0.0019(2) -0.0167(3) -0.0113(2)
_geom_special_details
;
All e.s.d.'s (except the e.s.d. in the dihedral angle between two l.s. planes)
are estimated using the full covariance matrix. The cell e.s.d.'s are taken
into account individually in the estimation of e.s.d.'s in distances, angles
and torsion angles; correlations between e.s.d.'s in cell parameters are only
used when they are defined by crystal symmetry. An approximate (isotropic)
treatment of cell e.s.d.'s is used for estimating e.s.d.'s involving l.s.
planes.
;
loop_
    _geom_bond_atom_site_label_1
    _geom_bond_atom_site_label_2
    _geom_bond_site_symmetry_2
    _geom_bond_distance
    _geom_bond_publ_flag
    Cu1 Cl1 . 2.1958(6) no
    Cu1 Cl1 7_575 2.1958(6) no
    Cu1 N1 . 2.070(2) no
    Cu1 N2 . 2.063(2) no
    N1 C2 . 1.326(3) ?
    N1 C13 . 1.355(3) ?
    N2 C11 . 1.331(3) ?
    N2 C12 . 1.361(3) ?
    C1 C2 . 1.498(4) ?
    C1 H1A . 0.9600 ?
    C1 H1B . 0.9600 ?
    C1 H1C . 0.9600 ?
    C13 C5 . 1.400(3) ?
    C13 C12 . 1.436(3) ?
    C11 C10 . 1.409(4) ?
    C11 C14 . 1.487(4) ?
    C2 C3 . 1.403(3) ?
    C12 C8 . 1.398(3) ?
    C14 H14A . 0.9600 ?
    C14 H14B . 0.9600 ?
    C14 H14C . 0.9600 ?
    C10 C9 . 1.346(5) ?
    C10 H10 . 0.9300 ?
    C8 C9 . 1.404(4) ?
    C8 C7 . 1.419(4) ?
    C7 C6 . 1.341(4) ?
    C7 H7 . 0.9300 ?
    C5 C4 . 1.401(4) ?
    C5 C6 . 1.423(4) ?
    C6 H6 . 0.9300 ?
    C9 H9 . 0.9300 ?
    C3 C4 . 1.355(4) ?
    C3 H3 . 0.9300 ?
    C4 H4 . 0.9300 ?
loop_
    _geom_angle_atom_site_label_1
    _geom_angle_atom_site_label_2
    _geom_angle_atom_site_label_3
    _geom_angle_site_symmetry_1
    _geom_angle_site_symmetry_3
    _geom_angle
    _geom_angle_publ_flag
    Cl1 Cu1 Cl1 . 7_575 120.23(3) no
    N1 Cu1 Cl1 . . 111.53(3) no
    N1 Cu1 Cl1 . 7_575 111.53(3) no
    N2 Cu1 N1 . . 81.60(7) no
    N2 Cu1 Cl1 . . 112.78(2) no
    N2 Cu1 Cl1 . 7_575 112.78(2) no
    C2 N1 C13 . . 119.7(2) ?
    C2 N1 Cu1 . . 129.12(17) ?
    C13 N1 Cu1 . . 111.21(15) ?
    C11 N2 C12 . . 119.2(2) ?
    C11 N2 Cu1 . . 129.05(18) ?
    C12 N2 Cu1 . . 111.71(14) ?
    C2 C1 H1A . . 109.5 ?
    C2 C1 H1B . . 109.5 ?
    H1A C1 H1B . . 109.5 ?
    C2 C1 H1C . . 109.5 ?
    H1A C1 H1C . . 109.5 ?
    H1B C1 H1C . . 109.5 ?
    N1 C13 C5 . . 122.6(2) ?
    N1 C13 C12 . . 118.2(2) ?
    C5 C13 C12 . . 119.2(2) ?
    N2 C11 C10 . . 120.1(2) ?
    N2 C11 C14 . . 117.1(3) ?
    C10 C11 C14 . . 122.8(3) ?
    N1 C2 C3 . . 120.6(2) ?
    N1 C2 C1 . . 118.2(2) ?
    C3 C2 C1 . . 121.1(2) ?
    N2 C12 C8 . . 123.1(2) ?
    N2 C12 C13 . . 117.30(19) ?
    C8 C12 C13 . . 119.6(2) ?
    C11 C14 H14A . . 109.5 ?
    C11 C14 H14B . . 109.5 ?
    H14A C14 H14B . . 109.5 ?
    C11 C14 H14C . . 109.5 ?
    H14A C14 H14C . . 109.5 ?
    H14B C14 H14C . . 109.5 ?
    C9 C10 C11 . . 121.1(3) ?
    C9 C10 H10 . . 119.4 ?
    C11 C10 H10 . . 119.4 ?
    C12 C8 C9 . . 116.6(2) ?
    C12 C8 C7 . . 119.5(2) ?
    C9 C8 C7 . . 123.9(2) ?
    C6 C7 C8 . . 121.0(2) ?
    C6 C7 H7 . . 119.5 ?
    C8 C7 H7 . . 119.5 ?
    C13 C5 C4 . . 116.7(2) ?
    C13 C5 C6 . . 119.4(2) ?
    C4 C5 C6 . . 123.9(2) ?
    C7 C6 C5 . . 121.3(2) ?
    C7 C6 H6 . . 119.4 ?
    C5 C6 H6 . . 119.4 ?
    C10 C9 C8 . . 119.9(3) ?
    C10 C9 H9 . . 120.0 ?
    C8 C9 H9 . . 120.0 ?
    C4 C3 C2 . . 120.3(2) ?
    C4 C3 H3 . . 119.9 ?
    C2 C3 H3 . . 119.9 ?
    C3 C4 C5 . . 120.1(3) ?
    C3 C4 H4 . . 119.9 ?
    C5 C4 H4 . . 119.9 ?
