# Supplementary material for: Dichlorido(2,9-dimethyl-1,10-phenanthroline-κ2 N,N′)copper(II)
Source: Acta Crystallogr Sect E Struct Rep Online. 2009 Sep 5;65(Pt 10):m1156. doi: 10.1107/S1600536809034187 (PMC2970365; doi:10.1107/S1600536809034187)
Supplement: Supplementary file 2 [file e-65-m1156-Isup2.hkl]

# 
# h,k,l, Fc-squared, Fo-squared, sigma(Fo-squared) and status flag 
# 
data_I
_shelx_title ' a in Pnma' 
_shelx_refln_list_code          4 
_shelx_F_calc_maximum      291.58 
_exptl_crystal_F_000       692.00 
_reflns_d_resolution_high  0.7504 
 
loop_ 
 _symmetry_equiv_pos_as_xyz 
 'x, y, z' 
 '-x+1/2, -y, z+1/2' 
 '-x, y+1/2, -z' 
 'x+1/2, -y+1/2, -z+1/2' 
 '-x, -y, -z' 
 'x-1/2, y, -z-1/2' 
 'x, -y-1/2, z' 
 '-x-1/2, y-1/2, z-1/2' 
 
_cell_length_a    11.2386 
_cell_length_b     7.4651 
_cell_length_c    17.6627 
_cell_angle_alpha  90.000 
_cell_angle_beta   90.000 
_cell_angle_gamma  90.000 
 
_shelx_F_squared_multiplier     1.000 
 
loop_ 
 _refln_index_h 
 _refln_index_k 
 _refln_index_l 
 _refln_F_squared_calc 
 _refln_F_squared_meas 
 _refln_F_squared_sigma 
 _refln_observed_status 
   2   0   0    10053.79    10714.29    139.61 o 
   4   0   0     8241.49     8348.43     88.92 o 
   6   0   0      240.18      267.71      4.95 o 
   8   0   0       48.79       51.20      4.30 o 
  10   0   0      503.63      531.16     18.00 o 
  12   0   0      152.54      147.60      8.14 o 
  14   0   0       72.74       74.87     12.24 o 
   2   1   0     2215.23     2111.14     19.60 o 
   4   1   0     1280.35     1294.25     11.78 o 
   6   1   0      385.12      384.42      5.26 o 
   8   1   0      214.45      213.18      4.94 o 
  10   1   0     2215.51     2237.44     24.20 o 
  12   1   0       76.74       71.57      5.79 o 
  14   1   0       37.35       34.28      7.02 o 
   0   2   0    85017.84    71986.20   1343.26 o 
   2   2   0     1079.00     1046.96      9.45 o 
   4   2   0     6121.78     6042.69     50.27 o 
   6   2   0     6999.52     6628.39     55.55 o 
   8   2   0     4177.29     4084.84     39.95 o 
  10   2   0       20.61       24.50      7.13 o 
  12   2   0      111.91      144.68     12.72 o 
  14   2   0        1.27       -1.76      6.21 o 
   2   3   0     1093.12      955.42     10.15 o 
   4   3   0      986.03      883.52      8.00 o 
   6   3   0      451.72      433.40      6.35 o 
   8   3   0      141.43      140.21      5.12 o 
  10   3   0     1396.33     1368.83     19.39 o 
  12   3   0       43.32       39.16      5.67 o 
  14   3   0       24.02       20.64      7.07 o 
   2   4   0     6369.55     6136.85     80.17 o 
   4   4   0     2716.58     2722.45     23.87 o 
   6   4   0      164.89      173.92      5.02 o 
   8   4   0       12.47       11.27      3.45 o 
  10   4   0      185.31      199.78      7.07 o 
  12   4   0       80.54       61.60      6.21 o 
   2   5   0       52.02       54.71      5.04 o 
   4   5   0       83.60       73.61      8.70 o 
   6   5   0       77.36       80.65      6.11 o 
   8   5   0       43.88       38.86      4.28 o 
  10   5   0      729.42      760.31     22.87 o 
  12   5   0       43.79       46.88      6.92 o 
   2   6   0       17.56       25.56      3.56 o 
   4   6   0     1043.74     1035.92     19.44 o 
   6   6   0     1422.42     1439.53     19.65 o 
   8   6   0      826.65      814.44     17.56 o 
  10   6   0       14.53       17.38      8.64 o 
   2   7   0       56.97       41.75      4.82 o 
   4   7   0      149.63      154.00      7.37 o 
   6   7   0       98.05      102.23      7.13 o 
   8   7   0       17.46        9.01      6.35 o 
  10   7   0      214.28      200.16     11.20 o 
   0   8   0     4160.93     4070.10     80.62 o 
   2   8   0      690.27      666.59     20.16 o 
   4   8   0      272.87      267.79     14.40 o 
   6   8   0       23.77       14.40      9.36 o 
   8   8   0        0.69        5.04     11.52 o 
   6   9   0        4.43        7.92     11.52 o 
   1   0   1     2711.00     2607.29     33.85 o 
   2   0   1     5635.56     5806.52     53.08 o 
   3   0   1     4190.70     4108.74     34.12 o 
   4   0   1     9152.70     9112.34     90.89 o 
   5   0   1     4024.51     3951.46     33.47 o 
   6   0   1     2196.70     2138.08     19.12 o 
   7   0   1     1125.29     1109.56     11.19 o 
   8   0   1      143.77      166.09      3.79 o 
   9   0   1      284.87      298.83      6.34 o 
  10   0   1        7.97        5.43      3.14 o 
  11   0   1       22.75       19.98      3.65 o 
  12   0   1        5.51        4.67      3.86 o 
  13   0   1       39.23       35.78      5.37 o 
  14   0   1        0.30        0.20      7.37 o 
   0   1   1      471.82      658.67     14.40 o 
   1   1   1    23061.72    22467.34    146.41 o 
   2   1   1      984.23     1038.74      7.15 o 
   3   1   1     5199.26     5345.76     31.24 o 
   4   1   1     3731.90     3693.58     21.98 o 
   5   1   1     3605.08     3548.12     21.39 o 
   6   1   1      928.53      957.65      7.92 o 
   7   1   1     2402.74     2374.04     15.15 o 
   8   1   1     1562.58     1584.10     11.51 o 
   9   1   1      541.15      502.75      5.68 o 
  10   1   1      349.71      351.86      4.92 o 
  11   1   1      280.30      288.31      4.86 o 
  12   1   1       87.74       96.28      4.00 o 
  13   1   1       54.85       58.48      6.17 o 
  14   1   1        2.89        0.41      4.30 o 
   1   2   1     6458.12     6616.47     42.90 o 
   2   2   1     2769.04     2737.48     16.34 o 
   3   2   1      586.16      586.91      4.21 o 
   4   2   1     1513.88     1344.32      8.68 o 
   5   2   1        1.40        1.04      0.94 o 
   6   2   1      200.84      202.36      3.65 o 
   7   2   1      282.94      279.51      3.41 o 
   8   2   1      132.96      126.26      3.80 o 
   9   2   1      673.53      648.81      7.91 o 
  10   2   1      353.28      332.26      5.24 o 
  11   2   1      308.99      305.74      9.04 o 
  12   2   1      320.80      352.73      6.70 o 
  13   2   1      137.81      156.39      5.53 o 
  14   2   1       30.49       29.30      4.83 o 
   0   3   1      984.21      940.14     20.16 o 
   1   3   1    12024.99    11934.89     97.87 o 
   2   3   1     1556.19     1411.62      9.98 o 
   3   3   1     3068.74     3042.99     19.35 o 
   4   3   1     2025.80     1989.96     12.55 o 
   5   3   1     2149.63     2173.48     14.57 o 
   6   3   1      563.23      550.30      5.56 o 
   7   3   1     1304.76     1263.25     11.20 o 
   8   3   1      805.95      807.14     12.73 o 
   9   3   1      362.67      381.49      9.49 o 
  10   3   1      189.58      174.30      4.55 o 
  11   3   1      175.03      170.96      4.84 o 
  12   3   1       57.13       61.64      4.23 o 
  13   3   1       38.70       36.03      4.23 o 
  14   3   1        2.87        2.67      4.77 o 
   1   4   1      349.10      405.65      6.31 o 
   2   4   1     1495.81     1445.35     12.28 o 
   3   4   1     1460.97     1393.50     10.32 o 
   4   4   1     2865.10     2831.64     19.49 o 
   5   4   1     1278.10     1232.13      9.75 o 
   6   4   1      932.50      881.47      8.26 o 
   7   4   1      421.23      424.83      9.98 o 
   8   4   1       70.09       79.11      3.91 o 
   9   4   1      121.68      133.13      4.16 o 
  10   4   1        3.35        1.89      3.03 o 
  11   4   1       20.53       15.89      3.50 o 
  12   4   1        1.65       -0.15      3.81 o 
  13   4   1       18.06       15.95      4.48 o 
   1   5   1     3251.15     3300.30     44.79 o 
   2   5   1      437.30      454.15      9.31 o 
   3   5   1     1027.18     1028.20     10.49 o 
   4   5   1      743.49      759.27      9.35 o 
   5   5   1      960.58     1014.19     10.23 o 
   6   5   1      391.48      420.64      6.17 o 
   7   5   1      722.26      723.21     16.32 o 
   8   5   1      486.04      522.62      8.13 o 
   9   5   1       96.41       84.71      3.85 o 
  10   5   1      125.83      121.60      4.69 o 
  11   5   1       95.44       89.38      5.08 o 
  12   5   1       34.31       24.67      5.08 o 
   1   6   1      475.58      470.09     14.77 o 
   2   6   1      273.01      265.30      6.09 o 
   3   6   1       45.91       45.53      3.32 o 
   4   6   1      204.06      189.96      6.13 o 
   5   6   1        2.66        4.21      2.49 o 
   6   6   1       25.51       29.09      2.87 o 
   7   6   1       39.54       47.39      3.35 o 
   8   6   1       34.68       29.48      3.25 o 
   9   6   1      147.58      154.84      8.21 o 
  10   6   1       89.77       82.10      5.21 o 
  11   6   1      104.85       99.82      6.74 o 
   1   7   1     1292.20     1257.53     25.64 o 
   2   7   1      296.51      307.64      6.20 o 
   3   7   1      386.56      396.55      7.27 o 
   4   7   1      245.50      239.16      6.01 o 
   5   7   1      249.94      271.15      8.77 o 
   6   7   1       84.66       69.52      4.66 o 
   7   7   1      165.35      171.97      6.47 o 
   8   7   1       86.06       72.91      4.88 o 
   9   7   1       51.11       54.48      5.65 o 
  10   7   1       22.39       12.82      5.45 o 
   1   8   1       15.92       10.08      7.92 o 
   2   8   1      145.92      146.70      7.88 o 
   3   8   1      138.74      142.27      7.06 o 
   4   8   1      294.05      298.03     16.97 o 
   5   8   1      115.76      126.23     10.92 o 
   6   8   1      111.98      112.69      8.65 o 
   7   8   1       34.12       19.26      7.37 o 
   8   8   1        9.23        7.77      7.37 o 
   0   9   1       20.36       13.68      8.64 o 
   1   9   1      208.51      203.32     18.36 o 
   5   9   1       77.19       52.55     11.52 o 
   6   9   1       47.25       60.13      9.16 o 
   0   0   2    11127.41    10080.98    142.17 o 
   1   0   2    17459.63    18032.89    135.86 o 
   2   0   2      822.47      855.51      7.66 o 
   3   0   2    16101.86    16159.76    131.96 o 
   4   0   2       11.43       14.45      1.20 o 
   5   0   2     3445.12     3802.45     32.32 o 
   6   0   2      835.78      791.60      8.36 o 
   7   0   2      111.53      140.56      5.52 o 
   8   0   2      606.06      583.82     12.24 o 
   9   0   2      495.28      504.94     11.01 o 
  10   0   2        4.98        4.48      2.92 o 
  11   0   2      324.42      295.15      6.92 o 
  12   0   2        0.19       -0.90      4.04 o 
  13   0   2      144.30      150.73     11.81 o 
  14   0   2        3.31        2.71      6.09 o 
   1   1   2      696.35      659.99      4.76 o 
   2   1   2      685.23      681.18      4.77 o 
   3   1   2      103.85      101.38      1.58 o 
   4   1   2      127.22      112.49      1.50 o 
   5   1   2     2132.52     2286.06     13.55 o 
   6   1   2       22.26       22.64      1.09 o 
   7   1   2      741.86      720.36      5.63 o 
   8   1   2        5.67        8.39      1.53 o 
   9   1   2       46.37       48.23      2.38 o 
  10   1   2      329.41      340.28      4.89 o 
  11   1   2      359.36      383.36      6.03 o 
  12   1   2        9.20       13.59      3.14 o 
  13   1   2       86.25       77.77      4.60 o 
  14   1   2        3.90        2.06      4.82 o 
   0   2   2    28548.67    28061.68    369.46 o 
   1   2   2     1911.39     1881.41     12.85 o 
   2   2   2     1540.62     1550.45     10.10 o 
   3   2   2     3084.28     3154.45     18.86 o 
   4   2   2        2.48        3.35      0.75 o 
   5   2   2     8731.67     8767.24     51.29 o 
   6   2   2        4.41        2.51      0.99 o 
   7   2   2     5093.30     4897.38     31.26 o 
   8   2   2       22.46       22.46      1.84 o 
   9   2   2     3082.88     3058.99     33.68 o 
  10   2   2      198.49      196.33      4.73 o 
  11   2   2      543.96      566.13      7.34 o 
  12   2   2        1.41       -0.90      3.29 o 
  13   2   2       31.86       28.95      4.19 o 
  14   2   2        0.82       -0.05      4.32 o 
   1   3   2       73.03       89.30      2.15 o 
   2   3   2      195.66      210.99      3.17 o 
   3   3   2      310.33      284.42      2.58 o 
   4   3   2       33.84       30.41      1.28 o 
   5   3   2     1618.76     1665.50     10.86 o 
   6   3   2        7.62        6.91      1.41 o 
   7   3   2      586.29      582.58      5.84 o 
   8   3   2        1.03        1.81      1.79 o 
   9   3   2       33.77       27.93      2.31 o 
  10   3   2      228.34      246.44      6.38 o 
  11   3   2      206.57      201.55      5.96 o 
  12   3   2        6.89        8.15      3.55 o 
  13   3   2       47.47       32.37      4.35 o 
  14   3   2        1.78        0.32      5.11 o 
   0   4   2     1468.44     1674.40     35.27 o 
   1   4   2     7582.42     7321.48     55.70 o 
   2   4   2      104.10      107.74      2.21 o 
   3   4   2     5175.78     5056.70     33.79 o 
   4   4   2        2.40        1.04      1.20 o 
   5   4   2     1325.34     1392.26     10.81 o 
   6   4   2      365.59      351.36      4.30 o 
   7   4   2       65.36       72.01      3.23 o 
   8   4   2      221.89      208.06      4.19 o 
   9   4   2      194.10      189.30      5.53 o 
  10   4   2        2.84        3.26      2.98 o 
  11   4   2      149.28      121.15      5.69 o 
  12   4   2        0.03        0.56      3.70 o 
  13   4   2       75.32       68.34      5.58 o 
   1   5   2       35.46       37.31      2.38 o 
   2   5   2       55.45       60.33      4.12 o 
   3   5   2       15.59       20.22      1.89 o 
   4   5   2       37.45       36.38      2.59 o 
   5   5   2      317.82      325.43      6.35 o 
   6   5   2        1.23        2.11      2.01 o 
   7   5   2      186.86      183.66      4.35 o 
   8   5   2        0.93        0.41      2.67 o 
   9   5   2       30.21       35.54      3.42 o 
  10   5   2      109.29       92.47      4.78 o 
  11   5   2      135.90      167.51      6.05 o 
  12   5   2        1.70        2.66      4.48 o 
   0   6   2     2433.77     2420.90     48.95 o 
   1   6   2        5.67        4.64      2.61 o 
   2   6   2      238.04      240.13      5.95 o 
   3   6   2      520.66      526.61      8.96 o 
   4   6   2        7.17        7.20      2.58 o 
   5   6   2     1520.28     1600.80     24.83 o 
   6   6   2        0.09       -0.65      2.49 o 
   7   6   2     1120.23     1170.42     13.64 o 
   8   6   2       17.68       17.73      3.51 o 
   9   6   2      645.64      682.90     20.26 o 
  10   6   2       51.61       52.65      4.89 o 
  11   6   2      125.15      124.77      8.45 o 
   1   7   2        1.27        3.24      4.07 o 
   2   7   2        1.39       -0.23      2.96 o 
   3   7   2      108.68      110.22      6.30 o 
   4   7   2        2.74        1.64      3.59 o 
   5   7   2      269.07      283.94      9.41 o 
   6   7   2        0.12        0.47      3.68 o 
   7   7   2      107.97      108.51      5.66 o 
   8   7   2        0.18        2.64      4.05 o 
   9   7   2        9.75        7.14      4.48 o 
  10   7   2       42.63       43.17      5.45 o 
   0   8   2       82.83       82.78      9.36 o 
   1   8   2      838.01      872.47     24.48 o 
   2   8   2        9.69        5.93      5.33 o 
   3   8   2      453.91      430.41     11.95 o 
   4   8   2        1.85        1.20      4.57 o 
   5   8   2      130.49      131.65      6.90 o 
   6   8   2       47.87       46.48      6.09 o 
   7   8   2       13.08        9.58      6.09 o 
   8   8   2       14.98        8.28      8.14 o 
   1   9   2        2.00       -1.85      5.84 o 
   2   9   2        0.64        0.00      9.36 o 
   3   9   2        0.45        1.44      9.36 o 
   4   9   2        5.78       11.52     10.08 o 
   5   9   2       16.89        8.64     10.08 o 
   6   9   2        1.56       -0.72     11.52 o 
   1   0   3       31.73       45.42      0.90 o 
   2   0   3       30.98       35.56      0.97 o 
   3   0   3    21281.88    20698.35    167.65 o 
   4   0   3     5583.04     5821.60     44.22 o 
   5   0   3     1428.32     1251.97     10.62 o 
   6   0   3      735.96      755.14      7.23 o 
   7   0   3      933.64      918.76      8.70 o 
   8   0   3      128.00      135.98      3.51 o 
   9   0   3       64.64       56.82      3.41 o 
  10   0   3      219.17      215.19      6.56 o 
  11   0   3        0.27        1.99      3.38 o 
  12   0   3      182.36      188.54      7.33 o 
  13   0   3       13.13       12.43      5.25 o 
  14   0   3        2.51       -0.49      5.95 o 
   0   1   3     2417.90     2471.34     30.36 o 
   1   1   3     3470.96     3407.59     21.32 o 
   2   1   3     6823.73     6899.65     50.72 o 
   3   1   3      909.20      971.00      6.27 o 
   4   1   3     2683.73     2668.80     15.50 o 
   5   1   3      585.50      627.83      4.61 o 
   6   1   3     3397.15     3459.78     24.64 o 
   7   1   3      458.34      459.59      4.24 o 
   8   1   3     1675.13     1744.27     13.88 o 
   9   1   3      636.43      649.00      6.20 o 
  10   1   3      534.83      520.58      6.56 o 
  11   1   3       61.67       62.53      3.34 o 
  12   1   3      130.05      137.56      4.38 o 
  13   1   3       10.57        6.85      3.36 o 
  14   1   3        1.24       -1.29      4.72 o 
   1   2   3     3360.76     3327.10     22.41 o 
   2   2   3       40.48       45.11      1.47 o 
   3   2   3      852.90      805.44      5.80 o 
   4   2   3     2597.36     2729.26     17.63 o 
   5   2   3     4178.84     4144.14     24.91 o 
   6   2   3      542.57      544.62      4.49 o 
   7   2   3        1.12        2.63      1.34 o 
   8   2   3      225.64      229.55      3.74 o 
   9   2   3      110.09      101.62      2.97 o 
  10   2   3      306.22      309.37      4.82 o 
  11   2   3      537.96      543.36      7.14 o 
  12   2   3      184.28      189.67      5.38 o 
  13   2   3       74.05       86.84      4.84 o 
  14   2   3        1.42        3.60      4.42 o 
   0   3   3     2767.89     2723.71     30.47 o 
   1   3   3     2158.98     1952.86     12.73 o 
   2   3   3     3992.71     3954.75     26.42 o 
   3   3   3      967.97      973.99      7.44 o 
   4   3   3     1818.53     1853.09     12.34 o 
   5   3   3      309.14      292.44      3.20 o 
   6   3   3     2038.53     2068.06     15.13 o 
   7   3   3      207.68      189.53      3.93 o 
   8   3   3     1006.71     1016.31     14.25 o 
   9   3   3      342.70      314.83      6.59 o 
  10   3   3      342.25      329.67      5.47 o 
  11   3   3       34.66       33.44      3.62 o 
  12   3   3       99.07       99.09      4.54 o 
  13   3   3        8.10        8.43      4.09 o 
  14   3   3        1.46       -0.04      6.92 o 
   1   4   3      251.75      247.12      3.07 o 
   2   4   3       26.65       26.11      1.73 o 
   3   4   3     4213.09     4058.12     25.85 o 
   4   4   3     1425.01     1453.83     10.92 o 
   5   4   3      707.55      645.47      6.58 o 
   6   4   3      309.00      292.01      3.98 o 
   7   4   3      372.93      382.86      4.80 o 
   8   4   3       67.56       67.77      3.32 o 
   9   4   3       29.62       33.54      2.83 o 
  10   4   3       99.02      101.41      4.13 o 
  11   4   3        0.44        2.13      3.57 o 
  12   4   3       86.35       91.13      5.39 o 
  13   4   3        3.58        4.41      4.80 o 
   0   5   3     1061.28     1029.22     26.99 o 
   1   5   3      249.71      261.56      5.37 o 
   2   5   3     1330.18     1319.10     10.94 o 
   3   5   3      296.19      330.12      4.25 o 
   4   5   3      844.09      831.35      8.54 o 
   5   5   3      192.01      193.62      3.91 o 
   6   5   3     1039.36     1055.29     10.91 o 
   7   5   3      192.29      213.45      5.44 o 
   8   5   3      537.93      553.28      9.28 o 
   9   5   3      282.38      302.38      6.50 o 
  10   5   3      177.87      173.08      7.16 o 
  11   5   3       33.20       33.77      4.49 o 
  12   5   3       52.95       62.10      5.66 o 
   1   6   3      197.88      190.10      4.62 o 
   2   6   3        0.14        2.94      2.18 o 
   3   6   3      322.32      312.03      4.92 o 
   4   6   3      300.17      309.10      9.46 o 
   5   6   3      614.54      626.98      9.50 o 
   6   6   3      117.93      118.34      4.39 o 
   7   6   3        0.15        1.30      3.08 o 
   8   6   3       59.43       59.07      4.23 o 
   9   6   3       27.26       19.66      3.85 o 
  10   6   3       67.71       65.73      5.85 o 
  11   6   3      111.63      123.15      6.03 o 
   0   7   3      488.00      478.71     15.84 o 
   1   7   3      240.31      218.84     10.80 o 
   2   7   3      481.73      493.03     11.88 o 
   3   7   3      194.36      208.67      8.14 o 
   4   7   3      272.47      296.82      7.90 o 
   5   7   3       42.61       38.03      4.84 o 
   6   7   3      282.87      287.76      7.37 o 
   7   7   3       15.88        6.93      4.22 o 
   8   7   3      145.74      148.20      5.78 o 
   9   7   3       56.40       39.02      5.60 o 
  10   7   3       54.03       43.76      5.60 o 
   1   8   3       43.17       41.19      6.35 o 
   2   8   3        4.25       -1.44      7.92 o 
   3   8   3      302.94      308.34     10.43 o 
   4   8   3      111.73      106.54      7.64 o 
   5   8   3       88.04      104.17      6.65 o 
   6   8   3       36.73       34.87      5.95 o 
   7   8   3       41.19       29.79      6.31 o 
   8   8   3        9.94        6.30      5.76 o 
   0   9   3       76.42       84.22     10.80 o 
   1   9   3        2.20       -3.24      6.11 o 
   2   9   3       82.06       64.79     10.80 o 
   3   9   3       24.46       22.02      6.86 o 
   4   9   3       75.18       68.13      8.39 o 
   5   9   3       19.48       18.11      7.88 o 
   0   0   4    23200.33    23763.20    252.42 o 
   1   0   4     2224.65     2247.13     19.11 o 
   2   0   4    14920.85    15104.56    124.08 o 
   3   0   4       56.07       61.48      1.53 o 
   4   0   4     4741.82     4741.88     36.28 o 
   5   0   4     4002.92     4096.59     31.82 o 
   6   0   4      821.47      743.01     10.41 o 
   7   0   4     1499.51     1423.46     14.21 o 
   8   0   4      182.16      221.35      5.58 o 
   9   0   4      640.48      617.55      8.89 o 
  10   0   4      203.23      180.25      6.23 o 
  11   0   4      195.69      212.27      7.20 o 
  12   0   4      216.52      193.25      7.61 o 
  13   0   4        5.25        3.54      4.84 o 
  14   0   4      152.80      171.96      8.58 o 
   1   1   4       34.98       35.97      0.89 o 
   2   1   4       81.89       88.87      1.47 o 
   3   1   4       84.20      107.02      1.58 o 
   4   1   4      290.73      319.77      3.11 o 
   5   1   4     4727.45     5218.31     29.56 o 
   6   1   4      646.78      564.02      4.36 o 
   7   1   4        8.87        7.63      1.31 o 
   8   1   4      202.59      197.76      3.77 o 
   9   1   4       16.74       18.32      2.05 o 
  10   1   4      279.35      273.10      5.05 o 
  11   1   4       57.01       49.52      3.14 o 
  12   1   4       51.05       48.73      3.44 o 
  13   1   4        1.83        1.36      3.64 o 
  14   1   4      187.91      211.10     10.13 o 
   0   2   4      722.66      791.94     11.69 o 
   1   2   4     9006.80     8846.39     51.56 o 
   2   2   4     1352.88     1466.54     10.46 o 
   3   2   4     1715.31     1691.27     11.21 o 
   4   2   4     4759.22     4775.71     28.39 o 
   5   2   4      612.31      672.60      4.77 o 
   6   2   4     4203.51     3997.33     25.85 o 
   7   2   4      234.51      216.86      4.32 o 
   8   2   4     1955.42     1970.05     15.86 o 
   9   2   4       80.69       80.31      2.82 o 
  10   2   4      553.86      568.29     11.15 o 
  11   2   4       16.61       15.28      2.84 o 
  12   2   4      116.17      120.48      4.38 o 
  13   2   4       28.00       24.48      4.25 o 
  14   2   4       43.89       43.86      5.46 o 
   1   3   4       87.41       82.93      1.40 o 
   2   3   4      108.96       95.30      2.01 o 
   3   3   4       26.90       25.99      1.33 o 
   4   3   4        3.29        8.17      1.63 o 
   5   3   4     1893.06     1973.75     14.23 o 
   6   3   4      495.07      461.34      5.51 o 
   7   3   4        2.82        4.29      1.69 o 
   8   3   4      148.38      162.53      4.49 o 
   9   3   4        9.28       11.58      2.28 o 
  10   3   4      153.57      151.00      3.83 o 
  11   3   4       47.69       54.47      3.57 o 
  12   3   4       31.22       26.35      4.24 o 
  13   3   4        2.41        4.74      4.52 o 
  14   3   4      121.98      145.41     14.40 o 
   0   4   4     7778.22     7653.55     82.96 o 
   1   4   4      428.50      427.81      4.11 o 
   2   4   4     4570.93     4498.29     32.51 o 
   3   4   4        5.29        3.95      1.27 o 
   4   4   4     2074.67     2078.68     16.16 o 
   5   4   4     1359.32     1375.21     20.60 o 
   6   4   4      311.89      321.58      4.56 o 
   7   4   4      709.20      699.65      8.87 o 
   8   4   4      105.14      104.20      4.01 o 
   9   4   4      338.30      335.64      6.00 o 
  10   4   4      111.44      110.11      6.01 o 
  11   4   4       94.80       95.77      4.48 o 
  12   4   4      107.68       88.78      5.34 o 
  13   4   4        2.98        2.16      4.99 o 
   1   5   4        9.74       11.10      1.61 o 
   2   5   4        0.31       -0.10      1.52 o 
   3   5   4        8.69        7.89      1.69 o 
   4   5   4       40.06       34.52      2.85 o 
   5   5   4      816.85      855.79      9.48 o 
   6   5   4       99.18       87.76      3.77 o 
   7   5   4       13.81       11.45      2.63 o 
   8   5   4       69.18       72.88      3.81 o 
   9   5   4        4.93        3.32      3.06 o 
  10   5   4       99.47      101.91      7.89 o 
  11   5   4       18.39        8.84      4.37 o 
  12   5   4       36.48       40.14      5.39 o 
   0   6   4      181.59      187.16     10.80 o 
   1   6   4     1210.32     1193.99     11.38 o 
   2   6   4      310.23      330.10      5.08 o 
   3   6   4      285.80      268.04      5.30 o 
   4   6   4      919.66      991.47     11.30 o 
   5   6   4       75.31       79.70      3.69 o 
   6   6   4      763.50      779.89     10.55 o 
   7   6   4       37.64       40.85      3.37 o 
   8   6   4      485.60      476.53      7.68 o 
   9   6   4       11.78        7.41      3.72 o 
  10   6   4      149.67      148.37      6.05 o 
  11   6   4        4.36        7.66      4.96 o 
   1   7   4        7.15        5.27      4.82 o 
   2   7   4       28.00       24.19      5.02 o 
   3   7   4        2.78        1.42      3.97 o 
   4   7   4       13.67       14.92      5.72 o 
   5   7   4      126.21      127.94      6.09 o 
   6   7   4       83.18       95.48      5.12 o 
   7   7   4        0.22       -0.44      4.04 o 
   8   7   4       27.25       27.69      5.02 o 
   9   7   4        1.21       -0.18      4.49 o 
  10   7   4       18.17       15.95      5.74 o 
   0   8   4      620.83      616.20     48.95 o 
   1   8   4       49.03       41.45      5.18 o 
   2   8   4      459.60      476.55     18.00 o 
   3   8   4        1.07       -3.60      7.92 o 
   4   8   4      220.45      196.90      8.90 o 
   5   8   4      129.97      148.00      8.90 o 
   6   8   4       25.67       22.51      5.67 o 
   7   8   4       99.05       89.70      7.33 o 
   8   8   4       23.72       30.86      6.87 o 
   1   9   4        0.01       -1.64      5.40 o 
   2   9   4        0.83        4.77      7.26 o 
   3   9   4        3.95       -3.27      6.04 o 
   4   9   4        6.33        7.48      7.07 o 
   5   9   4       59.02       50.87      8.61 o 
   1   0   5      302.42      306.09      3.40 o 
   2   0   5     5122.75     5133.64     38.96 o 
   3   0   5      195.73      240.42      6.55 o 
   4   0   5     1515.25     1254.96     11.65 o 
   5   0   5     1428.75     1537.25     12.92 o 
   6   0   5     1226.72     1194.55     10.62 o 
   7   0   5      167.31      166.92      3.22 o 
   8   0   5       36.58       39.06      2.55 o 
   9   0   5      157.14      168.01     10.39 o 
  10   0   5       98.97      101.15      5.93 o 
  11   0   5      425.09      433.65      9.69 o 
  12   0   5       39.38       55.38      5.53 o 
  13   0   5      262.43      307.29      9.54 o 
  14   0   5       21.12       18.66      6.62 o 
   0   1   5       40.01       29.39      1.45 o 
   1   1   5     5342.47     5340.64     32.83 o 
   2   1   5      944.19      981.27      7.46 o 
   3   1   5     4761.77     4654.91     27.69 o 
   4   1   5     1352.83     1318.80      8.20 o 
   5   1   5     2095.63     2033.24     11.77 o 
   6   1   5       54.63       55.12      1.83 o 
   7   1   5     2097.10     2117.77     13.15 o 
   8   1   5      210.57      205.56      4.90 o 
   9   1   5      885.16      880.88      8.20 o 
  10   1   5       64.74       58.63      2.95 o 
  11   1   5      277.79      268.69      7.13 o 
  12   1   5        6.83        5.39      3.13 o 
  13   1   5       73.93       78.71      4.51 o 
  14   1   5       18.20       16.34      4.50 o 
   1   2   5       43.61       36.19      1.58 o 
   2   2   5     1541.96     1434.40      9.68 o 
   3   2   5     1192.14     1075.97      7.24 o 
   4   2   5     5143.61     5238.51     29.70 o 
   5   2   5       46.38       34.80      1.23 o 
   6   2   5      334.16      302.89      4.08 o 
   7   2   5      744.64      724.56      6.77 o 
   8   2   5       91.01       90.61      3.84 o 
   9   2   5      100.37      115.49      3.01 o 
  10   2   5      175.58      157.48      4.18 o 
  11   2   5      142.18      143.35      4.15 o 
  12   2   5       94.13       95.82      4.23 o 
  13   2   5       93.69      106.48      5.52 o 
  14   2   5       78.47       93.51      7.01 o 
   0   3   5      246.82      233.12      3.88 o 
   1   3   5     3483.52     3475.37     20.00 o 
   2   3   5      750.15      688.47      5.77 o 
   3   3   5     3171.68     3227.42     22.13 o 
   4   3   5      860.22      899.17      7.30 o 
   5   3   5     1306.87     1301.04     10.03 o 
   6   3   5        8.89        7.90      1.61 o 
   7   3   5     1299.36     1308.56     12.50 o 
   8   3   5       74.05       68.92      2.68 o 
   9   3   5      591.81      595.35      6.66 o 
  10   3   5       20.01       14.71      2.77 o 
  11   3   5      203.09      197.81      4.92 o 
  12   3   5        3.36        1.89      4.05 o 
  13   3   5       55.78       54.95      6.36 o 
   1   4   5       92.10       96.39      3.03 o 
   2   4   5     1587.71     1578.27     11.61 o 
   3   4   5       38.72       39.73      1.58 o 
   4   4   5      630.79      521.34      5.50 o 
   5   4   5      333.44      341.09      4.41 o 
   6   4   5      480.31      455.09      5.65 o 
   7   4   5       80.55       85.25      2.96 o 
   8   4   5       17.27       16.60      2.42 o 
   9   4   5       74.53       81.29      3.48 o 
  10   4   5       41.92       51.49      3.80 o 
  11   4   5      212.33      213.47      5.82 o 
  12   4   5       21.51       24.66      4.76 o 
  13   4   5      133.72      143.08      7.37 o 
   0   5   5       11.06       20.65      2.85 o 
   1   5   5     1442.85     1410.28     11.63 o 
   2   5   5       79.63       80.29      2.63 o 
   3   5   5     1460.88     1463.59     13.41 o 
   4   5   5      305.91      310.68      4.68 o 
   5   5   5      666.37      668.23      8.53 o 
   6   5   5       40.70       44.27      2.57 o 
   7   5   5      611.87      605.65      7.37 o 
   8   5   5      106.85      125.51      6.06 o 
   9   5   5      287.79      268.14      8.03 o 
  10   5   5       24.97       28.07      3.94 o 
  11   5   5       92.69       96.01      5.08 o 
  12   5   5        2.43        1.88      4.93 o 
   1   6   5        8.34       12.92      2.82 o 
   2   6   5      192.70      200.80      4.66 o 
   3   6   5      225.66      227.63      5.10 o 
   4   6   5      798.01      839.43     13.31 o 
   5   6   5       49.16       51.39      3.34 o 
   6   6   5       69.56       71.77      3.97 o 
   7   6   5      172.15      173.41      4.93 o 
   8   6   5       22.13       16.71      3.50 o 
   9   6   5       23.40       28.01      4.05 o 
  10   6   5       51.79       48.33      5.01 o 
  11   6   5       35.12       28.91      5.25 o 
   0   7   5      177.11      189.27      7.31 o 
   1   7   5      482.10      502.39     11.62 o 
   2   7   5      134.10      156.04      7.85 o 
   3   7   5      474.60      504.24     10.18 o 
   4   7   5      103.65      117.43      6.60 o 
   5   7   5      193.08      218.20      6.54 o 
   6   7   5        0.22        1.42      4.08 o 
   7   7   5      177.65      178.25      8.02 o 
   8   7   5        3.61        0.30      4.56 o 
   9   7   5      104.67      107.07      6.74 o 
  10   7   5        0.31       -0.60      6.62 o 
   1   8   5        7.90        9.19      5.18 o 
   2   8   5      161.77      177.81     12.24 o 
   3   8   5        5.00        4.71      6.56 o 
   4   8   5       69.33       74.15     10.80 o 
   5   8   5       24.48       18.54      6.35 o 
   6   8   5       49.67       39.21      7.64 o 
   7   8   5       10.73        7.02      5.92 o 
   8   8   5        1.88       -0.86      6.31 o 
   0   9   5        1.56        1.20      6.75 o 
   1   9   5      108.53      112.83      7.93 o 
   2   9   5        1.92        4.80      7.58 o 
   3   9   5      131.14      126.97     15.48 o 
   4   9   5       22.05       24.46      6.32 o 
   5   9   5       62.56       54.96      7.70 o 
   0   0   6     8794.61     8614.36     91.39 o 
   1   0   6     7712.97     7600.57     62.94 o 
   2   0   6      251.32      261.33      2.98 o 
   3   0   6     5346.41     5223.94     43.75 o 
   4   0   6      488.63      460.56      8.29 o 
   5   0   6     1362.27     1273.80     11.06 o 
   6   0   6     3762.20     3696.21     29.45 o 
   7   0   6     1060.72     1066.89     15.24 o 
   8   0   6     2313.91     2256.03     27.50 o 
   9   0   6      420.38      433.78      9.06 o 
  10   0   6      730.60      774.26     23.17 o 
  11   0   6      187.81      164.24      6.45 o 
  12   0   6       28.81       42.15      4.99 o 
  13   0   6       39.38       25.61      5.95 o 
  14   0   6       20.17       12.24      6.23 o 
   1   1   6      100.01       96.03      1.38 o 
   2   1   6        8.80        5.65      0.77 o 
   3   1   6      293.17      286.74      2.63 o 
   4   1   6      414.06      457.63      3.57 o 
   5   1   6       69.34       40.77      1.65 o 
   6   1   6       56.21       49.93      1.41 o 
   7   1   6      375.14      384.99      5.71 o 
   8   1   6       37.77       45.17      2.59 o 
   9   1   6      246.70      226.44      4.05 o 
  10   1   6       58.66       65.85      3.03 o 
  11   1   6      172.07      177.32      4.46 o 
  12   1   6       43.34       47.42      3.85 o 
  13   1   6       70.25       58.24      4.38 o 
  14   1   6       75.33       89.80      6.11 o 
   0   2   6     5785.86     5431.92     45.41 o 
   1   2   6     3316.22     3325.98     21.82 o 
   2   2   6     6780.56     6481.16     40.48 o 
   3   2   6     4070.49     4063.64     24.36 o 
   4   2   6      446.12      405.59      3.77 o 
   5   2   6     2199.94     2167.92     13.82 o 
   6   2   6        4.26        6.55      1.33 o 
   7   2   6     1711.49     1720.00     12.44 o 
   8   2   6       22.72       22.80      1.99 o 
   9   2   6      435.77      456.49      8.79 o 
  10   2   6       16.73       14.24      2.40 o 
  11   2   6       87.43       79.96      5.54 o 
  12   2   6       24.84       24.66      3.85 o 
  13   2   6        6.23        1.69      3.95 o 
  14   2   6       93.93      108.06      9.67 o 
   1   3   6       60.60       50.09      1.31 o 
   2   3   6        3.72        2.54      0.94 o 
   3   3   6      356.26      340.32      4.57 o 
   4   3   6      275.61      282.97      3.24 o 
   5   3   6      103.84       99.60      2.94 o 
   6   3   6        9.42        9.63      1.66 o 
   7   3   6      274.02      286.38      4.97 o 
   8   3   6       21.02       24.78      2.30 o 
   9   3   6      146.70      149.77      3.72 o 
  10   3   6       48.65       55.07      3.12 o 
  11   3   6       96.17       94.29      4.24 o 
  12   3   6       41.56       50.84      4.72 o 
  13   3   6       44.20       37.85      5.11 o 
   0   4   6     1401.15     1351.65     14.63 o 
   1   4   6     2966.83     2933.64     19.38 o 
   2   4   6       45.66       43.75      1.60 o 
   3   4   6     2008.97     2001.38     14.77 o 
   4   4   6      302.35      305.79      5.39 o 
   5   4   6      602.34      601.60      6.27 o 
   6   4   6     1497.52     1505.59     13.99 o 
   7   4   6      495.78      478.94      6.09 o 
   8   4   6     1071.41     1065.75     10.47 o 
   9   4   6      174.25      173.49      4.33 o 
  10   4   6      333.43      353.43      8.85 o 
  11   4   6       94.74       93.84      4.42 o 
  12   4   6       14.25       15.57      4.37 o 
  13   4   6       21.54        8.92      5.90 o 
   1   5   6        1.03        1.77      1.77 o 
   2   5   6       21.53       21.57      1.99 o 
   3   5   6       39.77       38.56      2.67 o 
   4   5   6        4.00        2.89      1.94 o 
   5   5   6        3.20        5.50      2.48 o 
   6   5   6       50.17       56.54      3.76 o 
   7   5   6      110.79      102.20      3.46 o 
   8   5   6       20.94       16.77      3.06 o 
   9   5   6       98.59       92.40      4.90 o 
  10   5   6       17.35       11.72      3.49 o 
  11   5   6       68.85       68.18      4.65 o 
  12   5   6       12.86       10.67      5.16 o 
   0   6   6     1374.05     1315.67     18.15 o 
   1   6   6      690.14      726.97      8.46 o 
   2   6   6     1142.83     1139.47     25.91 o 
   3   6   6      726.98      746.72     15.86 o 
   4   6   6      130.06      130.25      4.99 o 
   5   6   6      441.74      471.04     14.27 o 
   6   6   6        1.39        1.31      3.06 o 
   7   6   6      374.88      383.41      8.34 o 
   8   6   6        5.22        4.79      3.41 o 
   9   6   6       78.87       84.26      4.67 o 
  10   6   6        2.34       -0.33      3.97 o 
  11   6   6       22.22       13.14      5.33 o 
   1   7   6        6.54        4.00      3.68 o 
   2   7   6        1.74        0.51      3.65 o 
   3   7   6       84.13       79.71      4.88 o 
   4   7   6       38.24       36.72      6.11 o 
   5   7   6       18.20       19.40      4.56 o 
   6   7   6        0.32       -1.22      4.17 o 
   7   7   6       53.45       61.54      5.57 o 
   8   7   6        2.95       -0.96      4.35 o 
   9   7   6       23.22       12.80      5.73 o 
   0   8   6       87.85      109.70     10.80 o 
   1   8   6      301.97      310.01      7.88 o 
   2   8   6        4.75        3.68      5.50 o 
   3   8   6      198.71      227.66     10.65 o 
   4   8   6       46.49       49.35      6.12 o 
   5   8   6       66.74       66.25      5.83 o 
   6   8   6      152.05      160.84      9.41 o 
   7   8   6       66.19       55.63      9.79 o 
   1   9   6        0.46       -1.76      5.89 o 
   2   9   6        5.61        2.34      8.10 o 
   3   9   6        1.64        0.36      8.10 o 
   4   9   6        1.08        4.14      5.85 o 
   5   9   6        0.94       -0.72     10.80 o 
   1   0   7     1926.53     1969.06     17.30 o 
   2   0   7      538.31      543.63      5.77 o 
   3   0   7     1670.79     1649.07     14.92 o 
   4   0   7      130.27      123.17      2.65 o 
   5   0   7     1837.52     1708.98     16.05 o 
   6   0   7       20.78       33.66      1.89 o 
   7   0   7       51.97       60.92      2.44 o 
   8   0   7      229.92      229.00      4.98 o 
   9   0   7        3.27       -0.25      3.45 o 
  10   0   7      889.91      864.69     26.44 o 
  11   0   7       99.77      131.13      6.21 o 
  12   0   7      218.04      219.55      8.01 o 
  13   0   7       25.11       40.54      6.67 o 
  14   0   7      114.81      122.75     10.69 o 
   0   1   7    14291.49    14485.57    108.35 o 
   1   1   7      877.93      947.46      8.34 o 
   2   1   7     6797.51     6565.03     41.04 o 
   3   1   7      379.04      411.39      3.45 o 
   4   1   7     3756.14     3680.30     22.33 o 
   5   1   7       77.60       87.77      1.63 o 
   6   1   7     2494.17     2553.79     14.79 o 
   7   1   7       26.11       28.30      1.63 o 
   8   1   7      701.31      665.80      5.88 o 
   9   1   7       35.03       24.50      2.32 o 
  10   1   7      130.12      148.88      3.94 o 
  11   1   7        3.78        4.57      3.06 o 
  12   1   7       65.17       67.27      5.65 o 
  13   1   7        2.38        0.16      4.29 o 
  14   1   7       31.73       20.45      6.92 o 
   1   2   7        3.61        3.60      0.83 o 
   2   2   7     1924.11     1829.12     11.61 o 
   3   2   7      999.65      915.98      6.77 o 
   4   2   7     3976.09     3728.55     22.74 o 
   5   2   7       90.30       76.46      1.78 o 
   6   2   7     1977.19     1944.34     14.11 o 
   7   2   7        0.09        0.74      1.47 o 
   8   2   7      332.68      330.67      4.68 o 
   9   2   7      256.26      244.42      6.19 o 
  10   2   7      213.47      207.57      4.54 o 
  11   2   7       25.44       28.71      3.56 o 
  12   2   7        4.26        0.86      3.56 o 
  13   2   7        0.58       -0.16      4.55 o 
   0   3   7     7897.41     7848.50     73.76 o 
   1   3   7      813.05      858.91      6.60 o 
   2   3   7     3661.36     3646.92     27.38 o 
   3   3   7      273.68      291.05      3.51 o 
   4   3   7     2413.73     2415.16     16.33 o 
   5   3   7       34.74       46.45      3.03 o 
   6   3   7     1567.28     1641.39     12.77 o 
   7   3   7        0.17        2.18      1.82 o 
   8   3   7      528.63      538.03      7.59 o 
   9   3   7       44.62       54.50      2.86 o 
  10   3   7      104.94      108.50      5.09 o 
  11   3   7        1.01       -0.48      3.23 o 
  12   3   7       55.93       50.36      4.25 o 
  13   3   7        1.00       -0.69      4.63 o 
   1   4   7      323.55      287.04      3.70 o 
   2   4   7      176.31      170.97      3.13 o 
   3   4   7      693.05      700.56      6.39 o 
   4   4   7       99.53      113.07      2.83 o 
   5   4   7      651.20      633.30      7.69 o 
   6   4   7        3.53        1.94      2.08 o 
   7   4   7       19.68       15.61      2.27 o 
   8   4   7      106.36      109.67      3.56 o 
   9   4   7        0.16       -1.44      2.62 o 
  10   4   7      434.61      449.73      6.50 o 
  11   4   7       41.36       49.81      4.32 o 
  12   4   7      111.79      111.51      5.87 o 
   0   5   7     3384.13     3299.22     38.78 o 
   1   5   7       48.94       60.33      2.97 o 
   2   5   7     1612.13     1622.19     16.90 o 
   3   5   7       37.27       33.55      2.52 o 
   4   5   7     1181.57     1167.89     10.60 o 
   5   5   7       48.47       49.13      2.90 o 
   6   5   7      691.70      675.81      9.50 o 
   7   5   7       24.84       27.08      2.66 o 
   8   5   7      237.79      226.19      4.61 o 
   9   5   7        0.53        2.48      3.16 o 
  10   5   7       35.86       29.88      3.91 o 
  11   5   7        2.84        1.05      3.94 o 
  12   5   7       23.85       15.31      5.97 o 
   1   6   7       17.22       19.27      2.67 o 
   2   6   7      344.59      352.23      6.49 o 
   3   6   7      154.92      157.28      4.83 o 
   4   6   7      622.95      658.33      9.27 o 
   5   6   7       23.20       22.62      4.00 o 
   6   6   7      397.43      401.33      8.82 o 
   7   6   7        0.01       -3.48      3.48 o 
   8   6   7       72.20       78.51      7.35 o 
   9   6   7       50.23       46.06      4.22 o 
  10   6   7       52.41       50.09      4.66 o 
  11   6   7        9.23        4.75      7.61 o 
   0   7   7      927.64      922.43     20.60 o 
   1   7   7      136.41      159.57      6.30 o 
   2   7   7      401.17      433.79      7.62 o 
   3   7   7       39.53       45.50      4.21 o 
   4   7   7      352.10      368.66     16.52 o 
   5   7   7        3.68        6.90      4.97 o 
   6   7   7      225.57      240.34      6.73 o 
   7   7   7        2.53        0.36      4.38 o 
   8   7   7      106.18      119.23      7.90 o 
   9   7   7        8.78        7.13      5.41 o 
   1   8   7       19.83       17.39      4.24 o 
   2   8   7       20.68       21.34      5.58 o 
   3   8   7       72.54       83.43      6.75 o 
   4   8   7       27.98       29.43      6.60 o 
   5   8   7       64.32       62.41      7.25 o 
   6   8   7        0.20        0.18      5.85 o 
   7   8   7        2.08       -2.31      6.05 o 
   0   9   7      290.61      296.58     17.28 o 
   1   9   7        0.03       -0.04      6.03 o 
   2   9   7      124.32      119.30     11.42 o 
   3   9   7        0.81       -2.11      8.10 o 
   4   9   7      112.08      104.56     10.65 o 
   0   0   8     4358.10     4725.25     51.22 o 
   1   0   8      340.00      417.75      4.36 o 
   2   0   8     1536.24     1561.52     20.00 o 
   3   0   8      586.18      612.61      5.99 o 
   4   0   8     2525.91     2528.75     22.44 o 
   5   0   8     3016.27     2952.73     26.00 o 
   6   0   8      862.92      862.05     10.08 o 
   7   0   8     2744.49     2722.58     22.56 o 
   8   0   8      881.07      894.15     19.36 o 
   9   0   8      243.63      318.45      6.62 o 
  10   0   8      210.77      218.22      8.85 o 
  11   0   8      118.21      134.25      9.59 o 
  12   0   8       97.86      101.46      6.62 o 
  13   0   8        1.09        1.41      7.37 o 
  14   0   8        2.54        8.64     12.24 o 
   1   1   8      887.35     1022.58      6.65 o 
   2   1   8      394.30      367.59      3.38 o 
   3   1   8      843.20      805.18      6.15 o 
   4   1   8      114.96      124.27      2.00 o 
   5   1   8      231.28      238.66      2.64 o 
   6   1   8      214.54      215.48      2.89 o 
   7   1   8      336.05      325.22      3.72 o 
   8   1   8      335.89      316.47      6.62 o 
   9   1   8      133.06      135.79      4.57 o 
  10   1   8      120.70      104.43      5.04 o 
  11   1   8      166.29      156.73      7.83 o 
  12   1   8       41.46       44.04      4.44 o 
  13   1   8       23.48       20.39      4.58 o 
   0   2   8     8601.68     8872.28     73.88 o 
   1   2   8    13686.23    13563.13     79.18 o 
   2   2   8     3975.75     3902.64     23.65 o 
   3   2   8     3017.46     2819.76     19.81 o 
   4   2   8     2826.84     2852.48     21.64 o 
   5   2   8      299.18      288.55      3.48 o 
   6   2   8      362.51      356.08      5.83 o 
   7   2   8        1.52        4.42      1.70 o 
   8   2   8      185.24      193.12      4.64 o 
   9   2   8      189.17      161.22      3.70 o 
  10   2   8       11.45       12.55      2.82 o 
  11   2   8       27.64       22.92      3.46 o 
  12   2   8       26.09       20.60      4.51 o 
  13   2   8       36.10       32.35      4.98 o 
   1   3   8      396.59      407.94      4.53 o 
   2   3   8      266.73      250.91      3.04 o 
   3   3   8      201.31      197.55      3.34 o 
   4   3   8      135.04      140.27      2.75 o 
   5   3   8       54.92       59.13      2.20 o 
   6   3   8      170.31      187.04      3.88 o 
   7   3   8      155.18      147.18      3.34 o 
   8   3   8      189.99      198.35      3.94 o 
   9   3   8      102.83      106.56      3.55 o 
  10   3   8       68.99       65.59      3.37 o 
  11   3   8      140.79      147.16      4.73 o 
  12   3   8       25.09       24.83      4.30 o 
  13   3   8       25.92       24.37      5.27 o 
   0   4   8     1380.88     1412.03     19.95 o 
   1   4   8      135.30      167.14      2.96 o 
   2   4   8      652.36      645.37      8.08 o 
   3   4   8      264.20      293.33      6.26 o 
   4   4   8     1044.58     1077.47      9.72 o 
   5   4   8     1250.70     1280.05     11.37 o 
   6   4   8      412.11      401.53      5.49 o 
   7   4   8     1313.62     1311.97     12.07 o 
   8   4   8      414.91      412.43      8.02 o 
   9   4   8      116.98      122.10      5.06 o 
  10   4   8      111.64      111.22      4.05 o 
  11   4   8       60.72       59.55      4.46 o 
  12   4   8       49.63       45.68      4.88 o 
   1   5   8       54.31       53.65      2.73 o 
   2   5   8       34.68       38.57      2.38 o 
   3   5   8      257.31      261.16      4.76 o 
   4   5   8       29.64       27.39      2.70 o 
   5   5   8      123.05      133.01      4.39 o 
   6   5   8       68.94       65.58      3.46 o 
   7   5   8      122.06      135.46      4.55 o 
   8   5   8      106.04       96.05      3.62 o 
   9   5   8       46.72       46.53      3.48 o 
  10   5   8       55.10       50.51      4.33 o 
  11   5   8       46.70       42.24      4.51 o 
   0   6   8     1396.40     1446.26     29.51 o 
   1   6   8     2339.77     2342.61     22.72 o 
   2   6   8      775.44      800.52     11.37 o 
   3   6   8      565.70      558.37     11.90 o 
   4   6   8      557.87      596.88      8.82 o 
   5   6   8       52.90       49.95      3.88 o 
   6   6   8       83.53       81.87      4.40 o 
   7   6   8        0.93        0.06      3.36 o 
   8   6   8       35.69       32.25      4.78 o 
   9   6   8       43.94       53.70      5.29 o 
  10   6   8        3.91        3.77      4.87 o 
   1   7   8       45.24       33.25      4.49 o 
   2   7   8       27.54       29.33      3.74 o 
   3   7   8        4.44       -0.34      3.93 o 
   4   7   8       44.71       40.43      4.81 o 
   5   7   8        0.15        1.11      5.37 o 
   6   7   8       34.98       39.89      6.03 o 
   7   7   8       14.19        8.26      4.49 o 
   8   7   8       24.69       31.47      5.24 o 
   9   7   8       22.50       25.94      7.67 o 
   0   8   8      106.84      107.43      8.14 o 
   1   8   8       12.42        9.11      4.39 o 
   2   8   8       64.34       64.08      6.57 o 
   3   8   8       28.80       20.70      9.20 o 
   4   8   8      114.20      111.52      7.75 o 
   5   8   8      139.54      147.09      8.58 o 
   6   8   8       59.96       63.53      6.64 o 
   7   8   8      171.21      154.05     14.40 o 
   1   9   8        1.51       -3.48      5.82 o 
   2   9   8        0.38       -0.42      6.40 o 
   3   9   8       28.46       28.73      9.12 o 
   1   0   9      243.56      298.48      5.63 o 
   2   0   9       14.54       20.09      1.88 o 
   3   0   9      891.44      809.74      8.47 o 
   4   0   9      169.59      154.60      4.84 o 
   5   0   9      254.98      217.81      4.03 o 
   6   0   9        1.06        1.28      2.00 o 
   7   0   9      236.45      253.94      5.66 o 
   8   0   9       12.38       16.45      4.64 o 
   9   0   9      497.72      509.58      8.52 o 
  10   0   9      323.51      302.75      8.17 o 
  11   0   9      345.85      377.21     11.71 o 
  12   0   9        0.13        0.72      6.62 o 
  13   0   9      193.94      229.39     22.32 o 
   0   1   9     5324.28     5720.54     43.75 o 
   1   1   9     4452.29     4580.23     26.15 o 
   2   1   9       41.94       55.36      1.24 o 
   3   1   9     5019.86     5015.69     30.26 o 
   4   1   9        4.42        7.69      1.46 o 
   5   1   9     2289.33     2253.87     14.53 o 
   6   1   9        4.70        5.32      1.39 o 
   7   1   9     1147.58     1166.48      9.27 o 
   8   1   9        3.84        0.72      1.91 o 
   9   1   9      314.48      324.81      5.19 o 
  10   1   9      110.14       90.68      5.04 o 
  11   1   9      193.04      198.80      6.85 o 
  12   1   9        2.17        2.77      4.05 o 
  13   1   9       24.05       19.60      5.57 o 
   1   2   9      608.84      562.68      4.66 o 
   2   2   9      244.85      226.79      2.94 o 
   3   2   9     2782.95     2674.27     18.97 o 
   4   2   9       47.26       46.81      1.87 o 
   5   2   9     2338.53     2246.57     15.47 o 
   6   2   9        1.42        2.55      1.64 o 
   7   2   9     1057.30     1026.27      9.02 o 
   8   2   9       34.13       33.38      2.42 o 
   9   2   9       95.56       90.34      3.23 o 
  10   2   9       58.66       58.76      3.41 o 
  11   2   9        2.43        0.55      3.31 o 
  12   2   9        8.89        6.05      4.21 o 
  13   2   9       15.77        9.81      4.94 o 
   0   3   9     1920.84     1893.68     17.62 o 
   1   3   9     2530.11     2538.26     17.04 o 
   2   3   9       61.45       70.29      2.02 o 
   3   3   9     2913.54     2893.09     30.23 o 
   4   3   9        0.79        3.68      1.58 o 
   5   3   9     1542.23     1562.04     13.20 o 
   6   3   9       22.08       16.28      2.05 o 
   7   3   9      831.40      875.93      8.96 o 
   8   3   9        0.55        3.21      2.23 o 
   9   3   9      270.41      285.70      6.12 o 
  10   3   9       55.89       41.26      3.29 o 
  11   3   9      155.02      141.51      4.80 o 
  12   3   9        1.85       -0.18      4.01 o 
  13   3   9       18.54       12.32      6.62 o 
   1   4   9       79.54       75.73      2.31 o 
   2   4   9       15.91       13.95      1.89 o 
   3   4   9      349.65      359.69      4.87 o 
   4   4   9       58.19       60.78      2.73 o 
   5   4   9       77.12       73.79      2.78 o 
   6   4   9        0.11        0.19      2.40 o 
   7   4   9       99.41      105.06      3.48 o 
   8   4   9        6.18        4.62      2.46 o 
   9   4   9      241.34      254.89      6.34 o 
  10   4   9      147.89      148.34      4.53 o 
  11   4   9      188.74      203.61      5.95 o 
  12   4   9        0.07        2.30      4.49 o 
   0   5   9     1060.64     1046.69     15.48 o 
   1   5   9     1525.30     1527.25     13.33 o 
   2   5   9        2.50        4.85      2.33 o 
   3   5   9     1479.11     1491.49     14.13 o 
   4   5   9        0.80        2.52      2.45 o 
   5   5   9      718.09      709.47      9.56 o 
   6   5   9        0.65        2.74      3.04 o 
   7   5   9      308.50      312.22     10.20 o 
   8   5   9       12.89       12.41      3.19 o 
   9   5   9       90.21       77.17      4.64 o 
  10   5   9       40.75       32.23      4.03 o 
  11   5   9       56.01       52.26      4.83 o 
   1   6   9      109.90      112.00      4.00 o 
   2   6   9       22.16       23.17      3.54 o 
   3   6   9      607.40      623.53      9.03 o 
   4   6   9        7.63        9.02      3.71 o 
   5   6   9      600.21      616.51     10.54 o 
   6   6   9        0.24        0.16      3.39 o 
   7   6   9      233.99      227.73      8.04 o 
   8   6   9       10.22        8.21      4.38 o 
   9   6   9       21.31       24.32      5.03 o 
  10   6   9       12.80       10.67      5.24 o 
   0   7   9       92.75       82.66      6.06 o 
   1   7   9      328.49      334.25      6.99 o 
   2   7   9       11.05       14.86      3.80 o 
   3   7   9      373.81      382.75      8.69 o 
   4   7   9        0.01       -1.38      4.21 o 
   5   7   9      256.62      268.22      7.83 o 
   6   7   9       11.50       14.92      6.33 o 
   7   7   9      147.52      151.35      6.43 o 
   8   7   9        0.65        2.10      5.20 o 
   1   8   9       13.23       11.27      4.48 o 
   2   8   9        4.55       -0.82      6.14 o 
   3   8   9       33.36       27.54      6.45 o 
   4   8   9        4.14       -1.79      6.45 o 
   5   8   9        3.52        8.36      6.76 o 
   6   8   9        0.19       -0.85      5.54 o 
   0   9   9       87.26       77.03     13.68 o 
   1   9   9      158.32      162.37      8.93 o 
   2   9   9        3.00        3.65      6.96 o 
   0   0  10      830.40      873.16     11.16 o 
   1   0  10       48.10       56.31      1.80 o 
   2   0  10      314.67      323.63      5.57 o 
   3   0  10      584.79      620.70      7.19 o 
   4   0  10     2810.91     2775.63     28.06 o 
   5   0  10     1256.18     1285.28     12.84 o 
   6   0  10     2038.62     2130.64     19.86 o 
   7   0  10      799.80      831.55      9.70 o 
   8   0  10     1682.18     1669.10     32.08 o 
   9   0  10     1393.80     1320.47     27.71 o 
  10   0  10      193.44      206.99     15.12 o 
  11   0  10      130.21      146.76     17.28 o 
  12   0  10       26.24       32.07      7.64 o 
  13   0  10        2.01       -3.65      7.58 o 
   1   1  10      191.93      195.13      2.10 o 
   2   1  10      204.12      198.36      2.71 o 
   3   1  10      114.28      120.43      2.76 o 
   4   1  10      794.69      760.04      6.83 o 
   5   1  10      336.62      338.96      4.90 o 
   6   1  10      427.50      442.26      4.71 o 
   7   1  10       71.43       56.85      2.46 o 
   8   1  10      286.95      298.92      4.26 o 
   9   1  10       36.00       40.23      3.23 o 
  10   1  10      108.83      108.43      4.25 o 
  11   1  10       40.84       44.40      4.70 o 
  12   1  10       96.98      106.38      6.19 o 
  13   1  10        3.44        1.96      5.55 o 
   0   2  10     7862.61     7527.56     71.33 o 
   1   2  10     2901.41     2777.81     19.73 o 
   2   2  10     3196.44     3001.32     31.91 o 
   3   2  10     2219.24     2169.03     14.94 o 
   4   2  10     1581.55     1488.05     11.59 o 
   5   2  10      449.45      438.92      4.73 o 
   6   2  10       95.09      102.11      2.76 o 
   7   2  10        1.47        1.36      2.02 o 
   8   2  10      152.91      148.70      3.55 o 
   9   2  10      183.94      166.50      5.47 o 
  10   2  10       35.33       39.35      4.04 o 
  11   2  10        7.36        3.44      3.66 o 
  12   2  10       69.02       63.25      5.07 o 
  13   2  10        3.00        2.03      6.50 o 
   1   3  10      125.65      133.12      2.64 o 
   2   3  10       41.31       47.69      1.92 o 
   3   3  10       78.80       78.58      2.50 o 
   4   3  10      285.19      272.50      7.16 o 
   5   3  10      176.79      189.78      7.63 o 
   6   3  10      198.84      191.93      4.22 o 
   7   3  10       40.78       36.79      2.99 o 
   8   3  10      183.12      178.72      4.06 o 
   9   3  10       16.09       18.87      2.79 o 
  10   3  10      101.30      105.71      4.15 o 
  11   3  10       22.67       26.19      3.72 o 
  12   3  10       85.06       94.40      5.23 o 
   0   4  10      289.17      309.63      6.65 o 
   1   4  10       16.96       17.06      2.05 o 
   2   4  10      205.08      212.85      4.90 o 
   3   4  10      232.08      243.62      7.89 o 
   4   4  10     1156.76     1161.29     11.64 o 
   5   4  10      559.36      564.10      8.58 o 
   6   4  10      989.94     1007.09     14.13 o 
   7   4  10      411.98      408.07      6.57 o 
   8   4  10      752.19      769.20     14.55 o 
   9   4  10      674.94      670.40      8.46 o 
  10   4  10       96.86       96.54      4.09 o 
  11   4  10       69.64       69.23      5.62 o 
  12   4  10       12.93       11.56      6.04 o 
   1   5  10       44.68       48.97      2.65 o 
   2   5  10      102.60      108.56      3.60 o 
   3   5  10       26.96       30.06      2.87 o 
   4   5  10      385.65      394.75      7.67 o 
   5   5  10       66.44       74.04      5.48 o 
   6   5  10      214.26      246.23      8.49 o 
   7   5  10       40.73       36.10      3.88 o 
   8   5  10       92.30      100.62      6.44 o 
   9   5  10       16.33       13.43      3.68 o 
  10   5  10       31.59       27.10      4.36 o 
  11   5  10       12.72        5.63      5.62 o 
   0   6  10     1419.68     1445.60     17.54 o 
   1   6  10      602.10      651.10      8.51 o 
   2   6  10      699.95      679.40     10.75 o 
   3   6  10      457.66      456.17      8.08 o 
   4   6  10      297.22      281.26      9.71 o 
   5   6  10       86.02       88.30      5.26 o 
   6   6  10       31.95       26.24      4.11 o 
   7   6  10        0.59        0.48      3.96 o 
   8   6  10       27.83       24.89      4.25 o 
   9   6  10       40.29       34.44      5.38 o 
  10   6  10       11.65        7.50      9.51 o 
   1   7  10       17.46       15.54      3.98 o 
   2   7  10        0.03       -1.58      3.63 o 
   3   7  10       13.17        9.08      4.30 o 
   4   7  10       27.23       23.02      4.88 o 
   5   7  10       12.57       10.65      5.02 o 
   6   7  10       25.39       16.60      5.41 o 
   7   7  10        8.63       13.01      5.77 o 
   8   7  10       29.08       25.22      6.21 o 
   0   8  10       28.75       29.42     10.80 o 
   1   8  10        5.32        5.63      4.46 o 
   2   8  10       31.93       26.52      5.54 o 
   3   8  10       26.02       25.54      5.54 o 
   4   8  10      126.21      137.33      8.82 o 
   5   8  10       65.99       76.65      8.40 o 
   1   0  11        1.44        2.73      1.41 o 
   2   0  11      580.10      551.41      7.63 o 
   3   0  11       85.73       80.84      2.76 o 
   4   0  11      137.40      139.96      3.93 o 
   5   0  11     2731.24     2646.99     24.04 o 
   6   0  11       14.26       27.48      3.04 o 
   7   0  11      211.86      213.96      5.48 o 
   8   0  11      296.93      310.04     16.41 o 
   9   0  11       29.36       37.38      4.57 o 
  10   0  11      248.46      277.27     30.59 o 
  11   0  11       10.06       16.01      6.35 o 
  12   0  11      182.89      190.59     24.84 o 
  13   0  11        0.99       -0.13      8.39 o 
   0   1  11     2509.85     2417.45     21.80 o 
   1   1  11       76.17       60.65      1.94 o 
   2   1  11     2349.44     2454.71     15.69 o 
   3   1  11      212.04      219.27      3.05 o 
   4   1  11     3861.44     3856.80     42.24 o 
   5   1  11      434.28      438.15      5.15 o 
   6   1  11      468.22      501.63      5.24 o 
   7   1  11       13.76       17.94      2.22 o 
   8   1  11      649.04      634.54      6.44 o 
   9   1  11        1.47        2.70      2.98 o 
  10   1  11      199.84      186.58      8.05 o 
  11   1  11       20.79       24.64      4.74 o 
  12   1  11       87.89       84.14      5.97 o 
  13   1  11        0.06       -1.04      7.88 o 
   1   2  11       12.84       12.45      1.30 o 
   2   2  11      983.09      969.25      8.31 o 
   3   2  11       11.56       11.50      1.66 o 
   4   2  11     2376.50     2285.09     20.44 o 
   5   2  11      954.60      950.13      8.44 o 
   6   2  11     1073.81     1046.87      9.35 o 
   7   2  11        1.06        0.91      2.08 o 
   8   2  11      160.85      161.78      3.81 o 
   9   2  11        0.29        1.07      2.61 o 
  10   2  11        1.24        0.70      3.42 o 
  11   2  11       18.61       14.53      4.17 o 
  12   2  11        3.17        1.03      5.19 o 
   0   3  11     1172.89     1106.08     11.54 o 
   1   3  11       18.38       14.88      1.75 o 
   2   3  11     1312.03     1324.46     11.57 o 
   3   3  11      102.41       99.31      2.86 o 
   4   3  11     2331.11     2289.66     30.48 o 
   5   3  11      347.06      322.79      6.13 o 
   6   3  11      408.17      427.76      6.24 o 
   7   3  11       30.30       32.03      3.04 o 
   8   3  11      559.35      541.88     12.80 o 
   9   3  11        5.00        1.53      2.75 o 
  10   3  11      182.82      171.06      4.92 o 
  11   3  11       12.32       17.07      3.95 o 
  12   3  11       68.34       56.20      5.52 o 
   1   4  11        1.33        2.62      1.96 o 
   2   4  11      217.32      223.52      3.74 o 
   3   4  11       58.89       58.76      2.72 o 
   4   4  11       97.24       91.80      4.08 o 
   5   4  11     1158.26     1191.00     12.28 o 
   6   4  11        4.16        6.66      2.97 o 
   7   4  11       95.72       93.92      8.24 o 
   8   4  11      146.77      155.19      5.30 o 
   9   4  11       16.37       18.21      3.34 o 
  10   4  11      129.29      146.77      5.51 o 
  11   4  11        5.17        3.16      4.12 o 
   0   5  11      917.58      916.95     13.20 o 
   1   5  11       65.16       68.23      3.13 o 
   2   5  11      894.02      954.43     10.52 o 
   3   5  11       47.21       51.44      3.78 o 
   4   5  11     1084.88     1118.27     15.29 o 
   5   5  11       99.96      106.50      4.46 o 
   6   5  11      145.47      142.76      5.02 o 
   7   5  11        1.20        3.79      3.59 o 
   8   5  11      187.34      173.66      6.44 o 
   9   5  11        0.15        1.42      3.92 o 
  10   5  11       61.96       43.82      5.37 o 
   1   6  11        2.03        0.93      2.78 o 
   2   6  11      243.75      248.94      8.94 o 
   3   6  11        1.59        2.22      3.18 o 
   4   6  11      453.33      482.89     10.85 o 
   5   6  11      167.93      176.02      8.63 o 
   6   6  11      226.37      253.91      7.46 o 
   7   6  11        0.07       -1.74      4.18 o 
   8   6  11       39.92       35.17      4.48 o 
   9   6  11        0.42        2.22      5.13 o 
   0   7  11      118.53       91.95      6.62 o 
   1   7  11        0.89       -0.52      3.32 o 
   2   7  11      161.22      147.94     12.42 o 
   3   7  11        5.95        2.39      4.42 o 
   4   7  11      322.17      326.31     10.81 o 
   5   7  11       66.44       57.01      6.90 o 
   6   7  11       92.67       93.28      6.79 o 
   7   7  11       14.12       12.29      7.15 o 
   1   8  11        0.72       -1.23      4.64 o 
   2   8  11       18.77       18.48      5.69 o 
   3   8  11       14.60       12.89      5.77 o 
   4   8  11       21.42       20.65      6.07 o 
   5   8  11      141.72      125.98     16.56 o 
   0   0  12      153.44      121.91      5.37 o 
   1   0  12     1336.00     1405.04     12.34 o 
   2   0  12      129.56      116.69      3.06 o 
   3   0  12     2486.68     2600.76     28.42 o 
   4   0  12      870.49      922.22     12.26 o 
   5   0  12     1110.31     1178.89     18.91 o 
   6   0  12      246.46      249.42      5.93 o 
   7   0  12      887.78      918.34     14.24 o 
   8   0  12      753.31      806.47     13.43 o 
   9   0  12      360.02      376.46     16.28 o 
  10   0  12      162.82      132.73      8.39 o 
  11   0  12       62.35       64.64      8.64 o 
  12   0  12       30.76       16.20      8.14 o 
   1   1  12        1.25        1.40      1.21 o 
   2   1  12       42.01       51.20      1.86 o 
   3   1  12      353.77      359.11      4.07 o 
   4   1  12     1175.32     1134.61      9.56 o 
   5   1  12       19.37       22.02      2.01 o 
   6   1  12        7.80        8.97      1.96 o 
   7   1  12      251.41      273.99      4.38 o 
   8   1  12       23.93       25.26      3.01 o 
   9   1  12       91.29       95.21      4.44 o 
  10   1  12        4.19        1.97      3.85 o 
  11   1  12      108.91      123.76      9.77 o 
  12   1  12        0.15        1.46      5.30 o 
   0   2  12     2911.83     2812.29     25.39 o 
   1   2  12     2599.81     2581.95     16.63 o 
   2   2  12     1240.18     1213.20     10.06 o 
   3   2  12     2054.82     2073.84     21.70 o 
   4   2  12      796.75      729.00      9.31 o 
   5   2  12      268.86      254.88      4.00 o 
   6   2  12      145.26      172.30      5.93 o 
   7   2  12      195.54      206.69      4.05 o 
   8   2  12        4.78        7.75      2.46 o 
   9   2  12      198.71      194.11      8.13 o 
  10   2  12        1.98        2.85      3.98 o 
  11   2  12      115.81      108.47      6.29 o 
  12   2  12       16.01        6.60      5.28 o 
   1   3  12        1.60        2.23      1.59 o 
   2   3  12       17.98       17.49      1.84 o 
   3   3  12      101.18      110.92      5.63 o 
   4   3  12      805.07      807.77      8.29 o 
   5   3  12        0.84        2.72      2.66 o 
   6   3  12       15.43       16.33      2.82 o 
   7   3  12      152.71      155.82      5.01 o 
   8   3  12        9.05        7.49      3.26 o 
   9   3  12       82.36       71.68      3.66 o 
  10   3  12        2.64        1.48      3.40 o 
  11   3  12       97.61      103.30      5.79 o 
  12   3  12        0.59        2.16     10.80 o 
   0   4  12       79.98       72.57      7.27 o 
   1   4  12      595.71      586.21      6.35 o 
   2   4  12       33.48       26.37      3.01 o 
   3   4  12     1110.24     1157.59     13.98 o 
   4   4  12      376.83      382.74      7.67 o 
   5   4  12      536.00      542.64     11.89 o 
   6   4  12      118.24      128.83      4.60 o 
   7   4  12      420.90      455.55     16.21 o 
   8   4  12      368.96      376.55      7.69 o 
   9   4  12      176.29      174.00      6.60 o 
  10   4  12       84.60       72.89      5.66 o 
  11   4  12       30.67       23.19      4.70 o 
   1   5  12        7.63        4.94      2.23 o 
   2   5  12       18.51       17.69      2.95 o 
   3   5  12      163.85      183.02      5.27 o 
   4   5  12      258.72      242.87      7.17 o 
   5   5  12       23.89       21.08      3.59 o 
   6   5  12        0.11        0.53      3.63 o 
   7   5  12      102.64      106.00      5.23 o 
   8   5  12       13.29        2.21      4.07 o 
   9   5  12       26.64       26.67      4.47 o 
  10   5  12        2.39        2.40      4.61 o 
   0   6  12      666.66      686.40     11.24 o 
   1   6  12      520.81      540.71      9.06 o 
   2   6  12      339.47      350.75      7.25 o 
   3   6  12      439.06      451.30      8.13 o 
   4   6  12      170.37      168.90      7.58 o 
   5   6  12       67.32       68.25      5.25 o 
   6   6  12       44.36       47.77      5.17 o 
   7   6  12       52.81       49.13      5.56 o 
   8   6  12        1.87        3.08      4.30 o 
   9   6  12       56.54       51.25      7.81 o 
   1   7  12        0.65        0.57      3.51 o 
   2   7  12        1.81        2.38      3.55 o 
   3   7  12        1.41        0.91      4.64 o 
   4   7  12      127.30      132.94      6.47 o 
   5   7  12        3.99        5.52      5.20 o 
   6   7  12        6.00        3.59      5.56 o 
   7   7  12       26.27       15.84     10.80 o 
   0   8  12       10.16        9.45      8.28 o 
   1   8  12       74.58       58.80      5.72 o 
   2   8  12        1.89        3.92      5.79 o 
   3   8  12      144.34      134.87     10.36 o 
   4   8  12       47.69       45.24     10.44 o 
   1   0  13       60.15       57.16      3.18 o 
   2   0  13      420.80      433.58     10.39 o 
   3   0  13       35.85       36.96      2.53 o 
   4   0  13       10.25       12.53      2.74 o 
   5   0  13     2377.88     2315.66     27.95 o 
   6   0  13      240.42      244.39     10.50 o 
   7   0  13      231.64      233.11      9.81 o 
   8   0  13       81.28       81.86      5.25 o 
   9   0  13      243.59      244.07     10.87 o 
  10   0  13       28.87       24.67      6.35 o 
  11   0  13      171.13      187.79     10.43 o 
  12   0  13        0.82        1.44      8.14 o 
   0   1  13      490.42      466.88      6.25 o 
   1   1  13     1835.51     1812.27     12.23 o 
   2   1  13      284.91      312.59      5.83 o 
   3   1  13     1755.13     1765.90     28.57 o 
   4   1  13      359.40      387.99      6.63 o 
   5   1  13      220.72      224.60      4.03 o 
   6   1  13        5.85        3.70      2.28 o 
   7   1  13      805.32      786.39      8.62 o 
   8   1  13       95.91      106.47      4.06 o 
   9   1  13      251.15      257.65      6.37 o 
  10   1  13        5.04        8.02      3.97 o 
  11   1  13       57.40       51.38      5.28 o 
  12   1  13        0.68       -0.15      5.55 o 
   1   2  13      134.69      149.72      2.88 o 
   2   2  13       25.04       25.12      2.08 o 
   3   2  13     1062.37     1060.50     12.54 o 
   4   2  13      765.70      737.40      8.75 o 
   5   2  13      268.14      266.01      4.72 o 
   6   2  13       50.30       43.12      3.15 o 
   7   2  13      278.81      252.71      5.41 o 
   8   2  13        5.75       11.33      3.21 o 
   9   2  13       12.93        6.09      3.85 o 
  10   2  13       82.83       97.29      6.73 o 
  11   2  13        4.85        0.73      4.60 o 
  12   2  13       29.31       35.21      8.90 o 
   0   3  13      294.02      297.41      6.16 o 
   1   3  13      902.05      869.50      8.09 o 
   2   3  13      181.62      180.35      3.53 o 
   3   3  13     1086.09     1049.70      9.33 o 
   4   3  13      277.75      284.78      4.79 o 
   5   3  13      189.87      180.51      4.75 o 
   6   3  13       11.59        4.55      2.64 o 
   7   3  13      650.95      641.78     14.58 o 
   8   3  13       74.42       60.48      4.54 o 
   9   3  13      230.85      240.49      8.11 o 
  10   3  13        2.81        0.97      4.06 o 
  11   3  13       51.36       50.35      5.74 o 
   1   4  13       27.25       24.64      2.31 o 
   2   4  13      190.06      196.17      4.26 o 
   3   4  13       26.27       20.54      2.80 o 
   4   4  13       13.87       14.50      2.89 o 
   5   4  13      948.55      955.49     12.72 o 
   6   4  13      127.63      113.90      6.93 o 
   7   4  13      110.81      114.41      5.18 o 
   8   4  13       40.61       37.79      4.31 o 
   9   4  13      123.13      117.69      5.72 o 
  10   4  13       13.24        6.18      4.47 o 
   0   5  13      189.19      166.11      5.57 o 
   1   5  13      760.58      782.65      8.96 o 
   2   5  13      104.58       93.49      3.85 o 
   3   5  13      702.98      723.44     11.02 o 
   4   5  13      105.38      116.04      4.74 o 
   5   5  13       68.96       72.14      5.10 o 
   6   5  13        0.53        0.36      3.66 o 
   7   5  13      182.00      161.35      6.68 o 
   8   5  13       25.08       18.26      4.54 o 
   9   5  13       64.51       55.79      4.93 o 
   1   6  13       32.19       33.73      3.31 o 
   2   6  13       11.15       10.38      3.34 o 
   3   6  13      206.91      231.34      6.34 o 
   4   6  13      169.42      177.41      6.52 o 
   5   6  13       32.83       20.55      4.88 o 
   6   6  13       12.98        9.36      5.07 o 
   7   6  13       62.21       65.04      6.06 o 
   8   6  13        1.93        4.38      5.97 o 
   0   7  13       43.86       41.49      6.03 o 
   1   7  13      100.12       90.22      4.89 o 
   2   7  13       34.14       29.51      4.39 o 
   3   7  13      190.54      170.87      7.41 o 
   4   7  13       55.07       52.39      5.74 o 
   5   7  13       45.23       46.59      6.11 o 
   6   7  13        4.13       -1.36      5.93 o 
   1   8  13        2.34       -0.73      5.65 o 
   2   8  13       24.65       32.03     10.18 o 
   3   8  13        6.21        4.88      8.99 o 
   0   0  14     1491.91     1352.44     22.10 o 
   1   0  14      225.17      202.91      5.20 o 
   2   0  14     1847.40     1892.71     34.81 o 
   3   0  14        5.56        1.84      2.15 o 
   4   0  14     1913.00     1856.64     32.73 o 
   5   0  14      700.96      743.82     11.53 o 
   6   0  14      539.79      552.83     16.42 o 
   7   0  14      289.39      294.19     10.57 o 
   8   0  14      203.29      205.33      7.20 o 
   9   0  14      259.35      260.59      8.31 o 
  10   0  14       69.93       59.12     15.84 o 
  11   0  14       23.74       17.25      7.37 o 
   1   1  14       12.86       10.18      1.66 o 
   2   1  14      129.18      126.67      2.75 o 
   3   1  14      155.79      136.08      3.23 o 
   4   1  14       90.91       92.11      3.44 o 
   5   1  14      301.21      318.62      5.19 o 
   6   1  14      222.92      244.33      5.79 o 
   7   1  14       26.09       28.25      3.01 o 
   8   1  14      134.32      144.71      4.64 o 
   9   1  14        1.48        0.39      3.55 o 
  10   1  14       55.79       59.31      4.80 o 
  11   1  14        4.82        4.32      5.40 o 
   0   2  14      753.07      722.81     10.03 o 
   1   2  14     1009.16     1000.85      8.33 o 
   2   2  14      916.06      941.27      9.03 o 
   3   2  14      182.80      170.90      3.48 o 
   4   2  14     1050.78     1044.05     13.73 o 
   5   2  14       69.68       53.84      3.25 o 
   6   2  14      347.40      348.72      6.42 o 
   7   2  14       85.81       94.39      4.14 o 
   8   2  14      286.82      276.14      6.81 o 
   9   2  14        0.68        2.63      4.30 o 
  10   2  14      184.91      170.83      7.01 o 
  11   2  14        2.69        1.94      5.25 o 
   1   3  14       11.89       11.85      2.08 o 
   2   3  14       44.49       43.15      2.26 o 
   3   3  14       50.62       40.09      3.46 o 
   4   3  14      113.39      108.59      4.05 o 
   5   3  14      126.72      120.46      4.85 o 
   6   3  14      115.84      109.33      5.74 o 
   7   3  14        6.42        4.63      3.36 o 
   8   3  14      108.52      105.41      5.25 o 
   9   3  14        1.09        1.90      3.82 o 
  10   3  14       55.79       58.34      6.02 o 
  11   3  14        4.90        2.44      8.11 o 
   0   4  14      766.17      767.67     11.13 o 
   1   4  14      120.74      115.79      3.40 o 
   2   4  14      862.83      869.56      8.77 o 
   3   4  14        4.10        1.68      2.80 o 
   4   4  14      909.28      920.60     20.88 o 
   5   4  14      326.96      342.48      6.23 o 
   6   4  14      231.19      230.96     12.11 o 
   7   4  14      164.53      178.72      5.84 o 
   8   4  14      108.54       93.88      5.19 o 
   9   4  14      132.47      127.04      5.37 o 
  10   4  14       36.33       21.87      4.93 o 
   1   5  14        0.10       -0.84      2.50 o 
   2   5  14       75.47       67.19      3.53 o 
   3   5  14       67.40       71.07      4.39 o 
   4   5  14        9.05        6.51      3.61 o 
   5   5  14      124.96      134.87      6.04 o 
   6   5  14       75.99       91.55      5.70 o 
   7   5  14       14.00       11.29      4.37 o 
   8   5  14       43.65       51.25      5.36 o 
   9   5  14        0.06       -3.28      4.49 o 
   0   6  14      171.01      165.68      6.96 o 
   1   6  14      224.69      240.62      5.82 o 
   2   6  14      198.43      208.71      5.77 o 
   3   6  14       36.73       40.46      4.39 o 
   4   6  14      249.43      236.51      7.57 o 
   5   6  14       12.74        7.63      4.94 o 
   6   6  14       73.99       65.62      5.90 o 
   7   6  14       15.94       14.89      5.86 o 
   1   7  14        1.45        0.04      4.05 o 
   2   7  14        3.82        0.98      4.05 o 
   3   7  14        1.63        0.75      4.48 o 
   4   7  14       31.83       25.54      5.90 o 
   5   7  14        8.89        6.20      5.67 o 
   1   0  15      311.64      297.00      6.23 o 
   2   0  15       14.47       16.92      3.04 o 
   3   0  15      655.33      641.76     11.29 o 
   4   0  15      194.27      178.52      6.21 o 
   5   0  15      319.82      335.07      7.27 o 
   6   0  15      175.93      194.83      7.90 o 
   7   0  15      164.36      156.65      9.06 o 
   8   0  15      115.27      120.60      8.90 o 
   9   0  15       44.93       36.66      5.95 o 
  10   0  15       68.67       63.00      8.39 o 
  11   0  15        0.61        2.02      7.88 o 
   0   1  15      510.14      589.74      8.94 o 
   1   1  15      402.71      422.79      6.24 o 
   2   1  15      956.80      954.78      8.72 o 
   3   1  15      372.52      372.59      5.04 o 
   4   1  15      887.04      888.97      9.23 o 
   5   1  15      114.44      130.93      5.16 o 
   6   1  15      297.86      299.96      5.96 o 
   7   1  15      143.58      157.47      7.30 o 
   8   1  15      168.15      176.04      7.60 o 
   9   1  15      107.87      117.26      6.01 o 
  10   1  15      141.32      145.21      6.10 o 
  11   1  15       10.81        7.57      5.46 o 
   1   2  15        1.72        0.83      1.86 o 
   2   2  15      108.90      125.35      3.09 o 
   3   2  15       81.33       82.68      3.20 o 
   4   2  15      664.68      638.23      9.56 o 
   5   2  15      138.61      119.53      4.14 o 
   6   2  15      191.11      202.84      6.33 o 
   7   2  15        2.19        6.05      3.15 o 
   8   2  15        9.80        8.53      4.09 o 
   9   2  15       94.57      109.63      6.02 o 
  10   2  15        0.67        2.13      5.10 o 
  11   2  15       49.15       57.73      9.67 o 
   0   3  15      208.23      224.91      8.61 o 
   1   3  15      290.99      315.28      4.80 o 
   2   3  15      486.60      463.36      5.85 o 
   3   3  15      292.72      299.73      6.73 o 
   4   3  15      605.12      581.30      8.75 o 
   5   3  15       91.83       92.57      4.03 o 
   6   3  15      285.37      265.34      7.08 o 
   7   3  15      102.21       93.04      4.88 o 
   8   3  15      175.10      181.20      8.12 o 
   9   3  15       68.10       78.94      5.37 o 
  10   3  15      119.48      123.54      9.97 o 
   1   4  15      141.61      142.62      4.42 o 
   2   4  15        4.85        4.28      2.55 o 
   3   4  15      320.79      333.05      6.24 o 
   4   4  15       85.42       70.34      4.28 o 
   5   4  15      140.64      141.68      5.96 o 
   6   4  15       82.01       80.23      4.76 o 
   7   4  15       88.77       87.10      5.04 o 
   8   4  15       67.12       67.71      5.69 o 
   9   4  15       20.37       11.59      4.72 o 
   0   5  15      269.74      285.14      7.32 o 
   1   5  15      104.45      100.63      3.72 o 
   2   5  15      370.74      375.54      7.13 o 
   3   5  15      118.72      111.47      5.01 o 
   4   5  15      281.42      277.89     18.93 o 
   5   5  15       31.32       27.13      4.70 o 
   6   5  15       87.30       78.79      8.42 o 
   7   5  15       51.97       53.70      5.77 o 
   8   5  15       45.59       44.51      5.54 o 
   1   6  15        0.01       -0.42      3.66 o 
   2   6  15       28.53       30.75      4.02 o 
   3   6  15       26.74       21.40      4.05 o 
   4   6  15      138.58      145.97      9.04 o 
   5   6  15       52.87       52.43      5.83 o 
   6   6  15       39.13       33.10      6.04 o 
   7   6  15        1.56        6.48     10.80 o 
   0   7  15       18.36       14.93      7.88 o 
   1   7  15       46.83       45.32      4.91 o 
   2   7  15       57.54       57.99      5.22 o 
   3   7  15       67.38       68.08      5.67 o 
   4   7  15      102.47       88.52      9.84 o 
   0   0  16        3.23       -1.44      3.79 o 
   1   0  16     1485.03     1456.61     27.22 o 
   2   0  16      136.09      153.94      8.62 o 
   3   0  16     1615.35     1541.36     21.30 o 
   4   0  16       40.85       39.22      4.53 o 
   5   0  16      543.29      514.77     11.01 o 
   6   0  16       70.23       68.99      5.57 o 
   7   0  16      127.81      124.11      8.39 o 
   8   0  16      146.18      145.48      7.07 o 
   9   0  16      144.61      158.96      7.73 o 
  10   0  16        0.14        3.96      7.64 o 
   1   1  16       47.03       45.59      2.82 o 
   2   1  16        0.70        0.20      2.35 o 
   3   1  16      101.92       98.29      3.51 o 
   4   1  16        2.25        3.38      2.60 o 
   5   1  16      134.39      131.27      3.94 o 
   6   1  16        6.06        5.76      3.08 o 
   7   1  16      130.46      137.75      5.90 o 
   8   1  16       12.00       16.23      4.09 o 
   9   1  16       62.13       69.96      5.66 o 
  10   1  16       12.91       15.08      5.54 o 
   0   2  16      973.76      933.10     15.08 o 
   1   2  16      224.54      254.30      4.77 o 
   2   2  16       60.99       58.78      2.89 o 
   3   2  16      648.53      693.11      7.50 o 
   4   2  16        3.18        1.54      2.59 o 
   5   2  16      508.19      518.02      7.75 o 
   6   2  16       76.87       93.83      5.26 o 
   7   2  16      371.19      373.44      9.71 o 
   8   2  16        6.01       13.14      4.42 o 
   9   2  16      405.66      460.73     10.07 o 
  10   2  16       14.87       17.84      5.93 o 
   1   3  16       21.89       24.09      2.96 o 
   2   3  16       11.90       10.73      2.51 o 
   3   3  16       49.24       48.78      2.97 o 
   4   3  16       13.64       14.26      3.24 o 
   5   3  16       81.97       84.27      4.27 o 
   6   3  16       14.95       16.39      3.56 o 
   7   3  16      105.97      103.26      5.20 o 
   8   3  16       11.16       11.14      4.22 o 
   9   3  16       58.45       51.46      5.22 o 
  10   3  16       12.51       19.44     12.96 o 
   0   4  16        0.81        2.85      3.57 o 
   1   4  16      755.55      733.95      8.05 o 
   2   4  16       55.30       57.21      3.23 o 
   3   4  16      775.46      779.22     13.95 o 
   4   4  16       20.11       21.32      3.96 o 
   5   4  16      275.55      252.22      6.73 o 
   6   4  16       41.50       44.32      4.44 o 
   7   4  16       63.08       50.01      4.93 o 
   8   4  16       59.48       46.22      5.33 o 
   9   4  16       68.28       72.61      5.28 o 
   1   5  16       18.31       14.74      3.06 o 
   2   5  16        0.22        2.10      3.29 o 
   3   5  16       56.04       43.23      4.08 o 
   4   5  16        7.02       11.87      4.23 o 
   5   5  16       60.16       57.22      5.92 o 
   6   5  16        0.26        2.37      5.11 o 
   7   5  16       48.73       43.48      6.06 o 
   8   5  16        3.28        3.60     12.96 o 
   0   6  16      224.32      254.70      8.07 o 
   1   6  16       52.88       55.36      4.59 o 
   2   6  16       20.68       16.30      4.17 o 
   3   6  16      148.84      159.75      5.72 o 
   4   6  16        0.33       -0.31      5.12 o 
   5   6  16      144.96      141.51      8.38 o 
   6   6  16       14.99        9.36     10.80 o 
   1   7  16        2.19        0.90      4.68 o 
   2   7  16       10.01        6.05      4.87 o 
   3   7  16        7.67        8.64     13.68 o 
   1   0  17       11.56        4.30      3.35 o 
   2   0  17      280.97      302.45      6.96 o 
   3   0  17        7.80        7.88      4.11 o 
   4   0  17      327.23      328.99     17.47 o 
   5   0  17       60.40       69.32      7.68 o 
   6   0  17      260.40      250.74     10.23 o 
   7   0  17       76.54       66.46     10.80 o 
   8   0  17       74.38       70.11      7.88 o 
   9   0  17       84.82       92.28      9.16 o 
  10   0  17        1.53        3.60     10.08 o 
   0   1  17       90.27      119.64      4.92 o 
   1   1  17      765.41      727.89      8.31 o 
   2   1  17      550.24      517.78      6.89 o 
   3   1  17      379.84      356.56      6.31 o 
   4   1  17      365.47      385.88      7.08 o 
   5   1  17      233.79      233.78      6.22 o 
   6   1  17      112.88      117.21      5.04 o 
   7   1  17      191.86      188.84      5.61 o 
   8   1  17       94.18       95.69      5.62 o 
   9   1  17        1.29       -0.34      5.21 o 
  10   1  17       68.98       69.45      8.03 o 
   1   2  17        7.07        4.06      2.95 o 
   2   2  17       32.68       32.50      2.95 o 
   3   2  17        5.41        5.48      2.56 o 
   4   2  17       71.55       80.13      4.38 o 
   5   2  17        9.01       13.60      3.39 o 
   6   2  17        2.69        4.73      3.59 o 
   7   2  17        2.52        1.23      3.68 o 
   8   2  17       78.19       81.90      5.31 o 
   9   2  17       14.91       14.32      5.42 o 
   0   3  17      107.91      127.51      8.21 o 
   1   3  17      412.29      404.32      6.37 o 
   2   3  17      446.00      428.31      6.60 o 
   3   3  17      241.08      224.61      5.11 o 
   4   3  17      282.13      299.42      7.10 o 
   5   3  17      200.92      193.63      5.44 o 
   6   3  17       73.91       67.42      4.48 o 
   7   3  17      172.94      169.56      8.39 o 
   8   3  17       51.97       48.70      5.25 o 
   9   3  17        1.01        0.23      6.63 o 
   1   4  17        7.58        4.10      2.81 o 
   2   4  17      144.48      166.47      4.37 o 
   3   4  17        6.51        1.78      3.47 o 
   4   4  17      186.41      192.06      7.43 o 
   5   4  17       35.03       37.50      6.69 o 
   6   4  17      138.73      137.53      6.82 o 
   7   4  17       38.51       34.12      5.03 o 
   8   4  17       38.65       34.36      5.42 o 
   0   5  17       26.12       20.12      4.76 o 
   1   5  17      329.32      331.83      6.01 o 
   2   5  17      156.20      132.96      5.07 o 
   3   5  17      142.91      140.93      5.77 o 
   4   5  17      122.92      122.84      5.85 o 
   5   5  17       70.17       66.71      6.04 o 
   6   5  17       45.45       41.62      6.07 o 
   7   5  17       43.13       37.43     13.68 o 
   1   6  17        4.01        1.53      4.21 o 
   2   6  17        8.19        9.71      4.44 o 
   3   6  17        1.35        1.35      4.39 o 
   4   6  17       12.64       14.13      5.23 o 
   0   0  18     2758.35     2669.05     40.92 o 
   1   0  18       74.21       94.84      4.88 o 
   2   0  18     1238.40     1206.34     18.50 o 
   3   0  18       25.89       31.05      4.95 o 
   4   0  18      550.57      525.41     11.34 o 
   5   0  18       10.61        5.66      5.08 o 
   6   0  18      183.74      166.87      8.28 o 
   7   0  18       15.73       18.17      7.37 o 
   8   0  18        4.19        4.61      7.58 o 
   9   0  18        0.57        0.58      7.88 o 
   1   1  18        3.07        2.07      2.70 o 
   2   1  18       14.29        7.70      2.87 o 
   3   1  18        4.20        6.62      2.90 o 
   4   1  18      113.57      131.29      4.92 o 
   5   1  18        0.09       -1.00      3.37 o 
   6   1  18       87.47       94.11      5.19 o 
   7   1  18       21.18       23.77      4.54 o 
   8   1  18       40.78       40.78      8.52 o 
   9   1  18       10.98       13.38      6.50 o 
   0   2  18      619.46      602.16     12.30 o 
   1   2  18        5.00        4.28      3.11 o 
   2   2  18      250.95      271.95      7.81 o 
   3   2  18       18.00       21.82      3.11 o 
   4   2  18      383.13      394.78      7.17 o 
   5   2  18       24.94       31.95      4.29 o 
   6   2  18      453.54      474.40      9.43 o 
   7   2  18       16.99       24.31      4.35 o 
   8   2  18      155.44      163.64      8.73 o 
   9   2  18        8.56        9.63      6.75 o 
   1   3  18        7.59        6.10      3.47 o 
   2   3  18        7.21        5.36      3.10 o 
   3   3  18       18.31       21.46      3.46 o 
   4   3  18       77.65       92.39      5.09 o 
   5   3  18        6.71        7.56      3.83 o 
   6   3  18       70.44       79.93      4.91 o 
   7   3  18       20.78       27.32      4.93 o 
   8   3  18       37.32       32.90      5.50 o 
   0   4  18     1351.30     1371.32     17.95 o 
   1   4  18       34.00       37.24      3.34 o 
   2   4  18      611.44      597.55      9.34 o 
   3   4  18       13.56        7.07      4.26 o 
   4   4  18      282.09      298.16     10.38 o 
   5   4  18        5.11        6.14      4.53 o 
   6   4  18       86.16       78.44     10.28 o 
   7   4  18        9.15        2.39      5.55 o 
   1   5  18        0.11        2.31      3.36 o 
   2   5  18        4.28        1.10      4.04 o 
   3   5  18        0.52        2.42      4.14 o 
   4   5  18       36.27       39.13      4.87 o 
   5   5  18        0.49        2.10      5.69 o 
   0   6  18      138.94      122.65      7.19 o 
   1   6  18        0.91       -1.70      4.39 o 
   2   6  18       57.88       53.61      5.19 o 
   3   6  18        6.48        4.97      6.16 o 
   1   0  19       24.83       27.50      5.63 o 
   2   0  19       15.45       10.60      4.87 o 
   3   0  19      266.67      281.72      8.78 o 
   4   0  19       18.82       14.41      5.37 o 
   5   0  19      304.04      333.15     12.18 o 
   6   0  19       14.09        8.78      5.79 o 
   7   0  19       61.72       65.19      8.10 o 
   8   0  19        7.13        6.66      7.78 o 
   0   1  19       99.23       91.07      6.33 o 
   1   1  19      528.78      544.30      8.21 o 
   2   1  19      103.42      101.38      4.11 o 
   3   1  19      304.07      326.88      6.71 o 
   4   1  19       91.35       86.00      4.53 o 
   5   1  19      255.97      244.68      6.71 o 
   6   1  19       44.76       40.71      4.80 o 
   7   1  19       75.79       88.29      6.23 o 
   8   1  19       63.30       65.28      6.26 o 
   1   2  19        9.11        6.71      3.42 o 
   2   2  19        5.71        3.80      3.58 o 
   3   2  19        0.83        1.90      3.66 o 
   4   2  19       28.86       36.65      4.10 o 
   5   2  19       19.82       20.70      4.48 o 
   6   2  19       21.77       20.75      4.67 o 
   7   2  19       35.84       41.88      5.38 o 
   8   2  19        1.84        2.50      8.61 o 
   0   3  19       54.78       62.42      6.21 o 
   1   3  19      455.04      477.47      8.17 o 
   2   3  19       59.89       61.69      5.15 o 
   3   3  19      249.03      262.23      6.48 o 
   4   3  19       75.41       60.89      5.79 o 
   5   3  19      170.74      174.05      8.69 o 
   6   3  19       47.31       41.27      4.99 o 
   7   3  19       42.33       45.14      5.64 o 
   1   4  19       11.55       19.47      4.23 o 
   2   4  19        9.87        8.45      3.81 o 
   3   4  19      133.62      143.45      6.07 o 
   4   4  19       10.18        9.11      4.71 o 
   5   4  19      139.49      152.62      6.71 o 
   6   4  19        8.79        9.49      8.61 o 
   0   5  19       63.39       50.43      8.83 o 
   1   5  19      144.96      127.39      4.85 o 
   2   5  19       42.00       40.29      4.70 o 
   3   5  19       96.57       87.14      6.03 o 
   4   5  19       31.11       17.03      8.81 o 
   0   0  20       77.38       84.94     12.24 o 
   1   0  20      613.18      579.67     29.15 o 
   2   0  20       25.63       26.39      5.39 o 
   3   0  20      438.32      382.37     15.64 o 
   4   0  20       33.07       52.04      6.57 o 
   5   0  20       91.09       74.04      6.76 o 
   6   0  20        0.86        2.58      7.06 o 
   7   0  20       45.17       39.47      8.90 o 
   1   1  20        1.44        3.89      3.71 o 
   2   1  20        7.58        3.61      4.10 o 
   3   1  20        1.10        2.57      3.72 o 
   4   1  20       23.80       14.63      4.15 o 
   5   1  20        6.06       15.42      4.35 o 
   6   1  20       14.21       17.21      4.99 o 
   7   1  20       19.46       11.40      5.70 o 
   0   2  20       67.03       65.57      6.33 o 
   1   2  20       50.71       49.20      4.35 o 
   2   2  20       39.39       30.94      4.72 o 
   3   2  20      180.40      167.13      6.44 o 
   4   2  20       80.09       97.63      5.87 o 
   5   2  20      195.73      191.28      6.77 o 
   6   2  20        5.52        2.51      4.87 o 
   7   2  20      237.84      254.45      8.99 o 
   1   3  20        1.39        0.62      3.95 o 
   2   3  20       14.99       10.84      4.21 o 
   3   3  20        3.00        3.60      4.23 o 
   4   3  20       32.86       24.92      5.74 o 
   5   3  20        1.26       -0.92      5.74 o 
   6   3  20       16.11       13.15      9.41 o 
   0   4  20       39.09       37.76     11.97 o 
   1   4  20      332.37      341.94      7.87 o 
   2   4  20       12.90       11.45      4.77 o 
   3   4  20      227.31      211.18     11.22 o 
   4   4  20       14.64       21.86      6.33 o 
   5   4  20       46.88       31.67     13.68 o 
   1   5  20        0.18        2.52      5.53 o 
   2   5  20        0.40        1.89      8.90 o 
   1   0  21        1.04        1.44      5.50 o 
   2   0  21       35.51       40.50      6.33 o 
   3   0  21       32.41       30.68      6.45 o 
   4   0  21        2.41        0.38      6.14 o 
   5   0  21       42.35       50.86      6.88 o 
   6   0  21       12.56       18.40      7.96 o 
   0   1  21      301.01      320.80     16.01 o 
   1   1  21       51.89       50.75      4.60 o 
   2   1  21      150.32      132.33      6.20 o 
   3   1  21        7.90        3.39      4.73 o 
   4   1  21      241.82      258.52      7.61 o 
   5   1  21       41.88       47.98      5.52 o 
   6   1  21       48.90       46.52      7.24 o 
   1   2  21       10.27        7.11      4.28 o 
   2   2  21        0.40        0.17      4.15 o 
   3   2  21       19.49       19.47      5.27 o 
   4   2  21       22.49       30.48      5.99 o 
   5   2  21        9.76        3.97      6.14 o 
   6   2  21        5.09       -1.26      6.87 o 
   0   3  21      274.62      315.68     17.05 o 
   1   3  21       31.68       34.09      4.69 o 
   2   3  21      142.66      139.09      6.03 o 
   3   3  21        7.75        4.37      5.11 o 
   4   3  21      174.01      189.48      8.26 o 
   5   3  21       36.40       32.39     13.68 o 
   1   4  21        0.64       -0.17      4.60 o 
   2   4  21       18.91       20.19      5.42 o 
   3   4  21       16.96        1.44     14.40 o 
   0   0  22      340.31      334.74     19.44 o 
   1   0  22       34.02       48.05      9.41 o 
   2   0  22      196.77      206.14     14.48 o 
   3   0  22       28.29       34.39      8.78 o 
   4   0  22      111.47       86.57      8.70 o 
   5   0  22        5.10        4.32      7.96 o 
   1   1  22        0.03       -1.55      4.96 o 
   2   1  22        0.51       -0.43      5.17 o 
   3   1  22        4.76        4.95      5.33 o 
   4   1  22       28.25       36.22      5.88 o 
   5   1  22        6.29       11.35      5.90 o 
   0   2  22       45.77       32.76      6.99 o 
   1   2  22      105.37      130.44      5.98 o 
   2   2  22       44.76       31.42      5.06 o 
   3   2  22       72.56       72.51      6.40 o 
   4   2  22      122.77      114.96      8.84 o 
   1   3  22        0.48        1.88      5.37 o 
   2   3  22        1.78        1.43      6.73 o 
   1   0  23        2.37        0.31      9.41 o 
   2   0  23        1.79        5.04     12.96 o 
   3   0  23       30.64       34.40      9.31 o 
   0   1  23        1.66       -2.88      9.16 o 
   1   1  23       72.39       57.42      6.95 o 
   2   1  23        4.46        5.10      8.48 o 
   1   2  23        0.33        0.00     14.40 o 
                                                 
